# Supplementary material for: Spectroscopic (UV/VIS, Raman) and Electrophoresis Study of Cytosine-Guanine Oligonucleotide DNA Influenced by Magnetic Field
Source: PLoS One. 2016 Mar 21;11(3):e0149488. doi: 10.1371/journal.pone.0149488 (PMC4801395; doi:10.1371/journal.pone.0149488)
Supplement: S1 Text — (TXT) [file pone.0149488.s002.txt]

Wavelength(nm)	Optical density(O.D)						Energy (eV)	(Alpha x Photon Energy )^2
	B=00 m T	B=250 m T	B=500 m T	B=750 m T	B=1000 m T			B=00 m T	B=250 m T	B=500 m T	B=750 m T	B=1000 m T
800	0.00537	0.00504	0.00522	9.2E-4	4.4E-4	--	1.55	6.92807E-5	6.10273E-5	6.54643E-5	2.03348E-6	4.65124E-7
799	0.00516	0.00493	0.0052	8.2E-4	3E-4	--	1.55194	6.41282E-5	5.85388E-5	6.51263E-5	1.61949E-6	2.16767E-7
798	0.00548	0.00503	0.00524	9E-4	4.3E-4	--	1.55388	7.25101E-5	6.10905E-5	6.6298E-5	1.95579E-6	4.46452E-7
797	0.00513	0.00498	0.00506	9E-4	3.8E-4	--	1.55583	6.37032E-5	6.00324E-5	6.19766E-5	1.9607E-6	3.49538E-7
796	0.00547	0.00517	0.00552	9.6E-4	5E-4	--	1.55779	7.26092E-5	6.48632E-5	7.39427E-5	2.23645E-6	6.06677E-7
795	0.00549	0.00511	0.00531	9.2E-4	5.6E-4	--	1.55975	7.33253E-5	6.35259E-5	6.85959E-5	2.05913E-6	7.62931E-7
794	0.00537	0.00502	0.0052	0.00117	4.9E-4	--	1.56171	7.03317E-5	6.14624E-5	6.59491E-5	3.33867E-6	5.85591E-7
793	0.00519	0.00502	0.00519	8.7E-4	3.7E-4	--	1.56368	6.58615E-5	6.16176E-5	6.58615E-5	1.8507E-6	3.34734E-7
792	0.00512	0.00504	0.00501	6.9E-4	2.5E-4	--	1.56566	6.42588E-5	6.22664E-5	6.15274E-5	1.16705E-6	1.53205E-7
791	0.00504	0.00508	0.00505	9.3E-4	2.9E-4	--	1.56764	6.2424E-5	6.34188E-5	6.26719E-5	2.12548E-6	2.06674E-7
790	0.00542	0.00498	0.00516	8.2E-4	3.5E-4	--	1.56962	7.23749E-5	6.11009E-5	6.55977E-5	1.6566E-6	3.01804E-7
789	0.00515	0.00497	0.00518	7.5E-4	3.2E-4	--	1.57161	6.55094E-5	6.10102E-5	6.62749E-5	1.38935E-6	2.52924E-7
788	0.00519	0.00497	0.00517	8.7E-4	5.6E-4	--	1.5736	6.67E-5	6.11651E-5	6.61869E-5	1.87426E-6	7.76546E-7
787	0.00514	0.00472	0.00508	8.1E-4	3.3E-4	--	1.5756	6.55874E-5	5.53067E-5	6.40651E-5	1.62879E-6	2.70347E-7
786	0.00526	0.00487	0.00515	6.8E-4	2E-4	--	1.57761	6.88604E-5	5.90277E-5	6.60105E-5	1.15084E-6	9.95539E-8
785	0.00514	0.00479	0.00508	8.4E-4	4.7E-4	--	1.57962	6.5922E-5	5.72499E-5	6.43919E-5	1.76061E-6	5.51188E-7
784	0.00528	0.00493	0.0048	9.1E-4	1.5E-4	--	1.58163	6.97395E-5	6.08002E-5	5.7636E-5	2.07154E-6	5.62851E-8
783	0.00514	0.00504	0.00508	8.9E-4	4E-4	--	1.58365	6.62592E-5	6.37061E-5	6.47213E-5	1.98655E-6	4.01273E-7
782	0.00545	0.00527	0.0053	0.00117	7E-4	--	1.58568	7.46832E-5	6.98315E-5	7.06288E-5	3.44193E-6	1.23204E-6
781	0.00532	0.0049	0.00519	9.4E-4	4.5E-4	--	1.58771	7.13452E-5	6.05248E-5	6.7901E-5	2.22739E-6	5.10465E-7
780	0.0053	0.0051	0.00516	7.6E-4	5.7E-4	--	1.58974	7.09914E-5	6.57347E-5	6.72905E-5	1.45976E-6	8.21115E-7
779	0.00533	0.005	0.00509	8.7E-4	2.5E-4	--	1.59178	7.19818E-5	6.33444E-5	6.56454E-5	1.91782E-6	1.58361E-7
778	0.00558	0.0049	0.0051	0.00102	4.5E-4	--	1.59383	7.90956E-5	6.09925E-5	6.60731E-5	2.64292E-6	5.1441E-7
777	0.0052	0.00503	0.00521	8.5E-4	5.6E-4	--	1.59588	6.88665E-5	6.44373E-5	6.91316E-5	1.84009E-6	7.98688E-7
776	0.00526	0.00495	0.0051	0.00104	5.1E-4	--	1.59794	7.06466E-5	6.25648E-5	6.64141E-5	2.76176E-6	6.64141E-7
775	0.00541	0.00502	0.00492	9.1E-4	3.7E-4	--	1.6	7.49263E-5	6.4513E-5	6.19684E-5	2.11994E-6	3.50464E-7
774	0.0053	0.00494	0.00497	0.00104	4.8E-4	--	1.60207	7.20963E-5	6.26347E-5	6.33978E-5	2.77606E-6	5.91349E-7
773	0.00517	0.00504	0.00502	9.9E-4	5.1E-4	--	1.60414	6.87805E-5	6.5365E-5	6.48473E-5	2.52206E-6	6.69306E-7
772	0.00539	0.00494	0.00496	0.00103	4.7E-4	--	1.60622	7.49525E-5	6.29597E-5	6.34705E-5	2.73705E-6	5.69908E-7
771	0.0053	0.00492	0.00487	9.1E-4	3.8E-4	--	1.6083	7.26585E-5	6.2613E-5	6.13469E-5	2.14199E-6	3.7351E-7
770	0.00511	0.00493	0.00486	9.5E-4	4.8E-4	--	1.61039	6.77179E-5	6.30312E-5	6.1254E-5	2.3405E-6	5.97509E-7
769	0.00532	0.00495	0.00489	9.1E-4	4.8E-4	--	1.61248	7.35892E-5	6.3709E-5	6.21739E-5	2.15315E-6	5.99064E-7
768	0.00526	0.00506	0.00505	0.00114	4.4E-4	--	1.61458	7.21261E-5	6.67455E-5	6.64819E-5	3.3879E-6	5.04692E-7
767	0.00518	0.00506	0.00482	0.00109	5E-4	--	1.61669	7.01313E-5	6.69197E-5	6.07221E-5	3.10531E-6	6.5342E-7
766	0.00529	0.0049	0.00486	1E-3	3E-4	--	1.6188	7.33326E-5	6.29184E-5	6.18954E-5	2.62051E-6	2.35846E-7
765	0.00517	0.00485	0.00475	8.8E-4	3E-4	--	1.62092	7.02266E-5	6.18022E-5	5.92799E-5	2.03463E-6	2.36463E-7
764	0.00511	0.00482	0.00485	0.00108	5.1E-4	--	1.62304	6.87857E-5	6.11999E-5	6.19641E-5	3.07259E-6	6.85168E-7
763	0.00542	0.00508	0.00501	0.00116	5.4E-4	--	1.62516	7.75877E-5	6.81588E-5	6.62933E-5	3.55394E-6	7.70162E-7
762	0.00511	0.00487	0.00486	8.5E-4	6.2E-4	--	1.6273	6.91473E-5	6.28046E-5	6.25469E-5	1.91325E-6	1.01793E-6
761	0.00515	0.00488	0.00483	0.00112	5.3E-4	--	1.62943	7.04188E-5	6.32286E-5	6.19396E-5	3.33051E-6	7.45806E-7
760	0.00565	0.00506	0.00499	0.00114	7.4E-4	--	1.63158	8.49793E-5	6.81581E-5	6.62853E-5	3.4596E-6	1.45774E-6
759	0.00541	0.00513	0.00482	0.00121	5.9E-4	--	1.63373	7.81186E-5	7.02416E-5	6.20089E-5	3.90778E-6	9.29103E-7
758	0.00542	0.00507	0.0049	0.00112	5.7E-4	--	1.63588	7.86147E-5	6.87893E-5	6.42535E-5	3.35692E-6	8.6947E-7
757	0.00538	0.00496	0.00484	0.00119	6.5E-4	--	1.63804	7.76634E-5	6.60108E-5	6.28554E-5	3.79967E-6	1.13365E-6
756	0.00526	0.00492	0.00487	0.00106	5.5E-4	--	1.64021	7.4434E-5	6.51223E-5	6.38054E-5	3.02281E-6	8.13814E-7
755	0.00527	0.00501	0.00487	0.00124	7.8E-4	--	1.64238	7.49153E-5	6.77057E-5	6.39746E-5	4.14756E-6	1.64111E-6
754	0.00552	0.00508	0.00466	0.00111	7.5E-4	--	1.64456	8.24098E-5	6.97956E-5	5.87317E-5	3.33232E-6	1.52133E-6
753	0.0053	0.0049	0.00476	0.00103	5.7E-4	--	1.64675	7.61737E-5	6.51097E-5	6.14423E-5	2.87692E-6	8.81055E-7
752	0.00527	0.00487	0.00465	0.00116	4.8E-4	--	1.64894	7.55143E-5	6.4486E-5	5.87914E-5	3.65867E-6	6.26455E-7
751	0.00534	0.00497	0.00479	0.00119	6.4E-4	--	1.65113	7.77403E-5	6.73405E-5	6.2551E-5	3.86062E-6	1.11667E-6
750	0.00517	0.00472	0.00453	0.00101	4.4E-4	--	1.65333	7.30637E-5	6.08983E-5	5.60941E-5	2.78845E-6	5.29208E-7
749	0.00503	0.00474	0.00438	1E-3	3.5E-4	--	1.65554	6.93451E-5	6.15795E-5	5.25809E-5	2.74082E-6	3.3575E-7
748	0.00544	0.00468	0.00446	0.00103	6.1E-4	--	1.65775	8.13276E-5	6.0191E-5	5.46651E-5	2.91551E-6	1.02259E-6
747	0.00523	0.00478	0.00469	0.00114	5.8E-4	--	1.65997	7.53712E-5	6.2959E-5	6.06105E-5	3.58106E-6	9.26954E-7
746	0.00506	0.00468	0.00443	0.00106	5.6E-4	--	1.6622	7.07403E-5	6.05142E-5	5.42217E-5	3.1044E-6	8.66447E-7
745	0.00521	0.00486	0.00454	0.00122	6.5E-4	--	1.66443	7.5198E-5	6.5434E-5	5.71008E-5	4.12335E-6	1.17046E-6
744	0.00523	0.00477	0.0047	0.00119	6E-4	--	1.66667	7.59803E-5	6.32025E-5	6.13611E-5	3.93361E-6	1E-6
743	0.00507	0.00484	0.00449	0.00118	7E-4	--	1.66891	7.15948E-5	6.52464E-5	5.61511E-5	3.8782E-6	1.36478E-6
742	0.00555	0.00499	0.00469	0.0014	8E-4	--	1.67116	8.60244E-5	6.95403E-5	6.14301E-5	5.47383E-6	1.78737E-6
741	0.00531	0.00494	0.00455	0.0013	7E-4	--	1.67341	7.8958E-5	6.83378E-5	5.79735E-5	4.73253E-6	1.37215E-6
740	0.00521	0.00488	0.00451	0.00118	6.7E-4	--	1.67568	7.62176E-5	6.68682E-5	5.71127E-5	3.9097E-6	1.26046E-6
739	0.00532	0.0048	0.00449	0.00117	6.1E-4	--	1.67794	7.96852E-5	6.4869E-5	5.67606E-5	3.85413E-6	1.04765E-6
738	0.00533	0.00485	0.00441	0.00129	5.7E-4	--	1.68022	8.0202E-5	6.6407E-5	5.49045E-5	4.69797E-6	9.17234E-7
737	0.00522	0.00477	0.00438	0.00122	7.3E-4	--	1.6825	7.71346E-5	6.44088E-5	5.43071E-5	4.21336E-6	1.50853E-6
736	0.00548	0.00494	0.00453	0.0013	9E-4	--	1.68478	8.52411E-5	6.92694E-5	5.82484E-5	4.79705E-6	2.29918E-6
735	0.00513	0.00471	0.00439	0.00116	8.3E-4	--	1.68707	7.49037E-5	6.31409E-5	5.48527E-5	3.82988E-6	1.96076E-6
734	0.00525	0.00478	0.00446	0.00132	8.1E-4	--	1.68937	7.86629E-5	6.52089E-5	5.67703E-5	4.97278E-6	1.8725E-6
733	0.00524	0.00485	0.00451	0.00139	9E-4	--	1.69168	7.85775E-5	6.73161E-5	5.82088E-5	5.52923E-6	2.31804E-6
732	0.00515	0.00499	0.00453	0.00145	9.2E-4	--	1.69399	7.61089E-5	7.14533E-5	5.88868E-5	6.03333E-6	2.42883E-6
731	0.00514	0.00496	0.00458	0.00145	9.8E-4	--	1.69631	7.60212E-5	7.079E-5	6.03587E-5	6.04985E-6	2.76351E-6
730	0.00543	0.00505	0.00484	0.00157	0.00114	--	1.69863	8.50741E-5	7.35835E-5	6.75909E-5	7.11209E-6	3.74979E-6
729	0.00534	0.00496	0.00474	0.00155	0.00107	--	1.70096	8.25032E-5	7.1179E-5	6.50047E-5	6.95107E-6	3.3125E-6
728	0.00547	0.00494	0.00463	0.00152	0.00103	--	1.7033	8.68071E-5	7.08002E-5	6.21932E-5	6.70298E-6	3.0779E-6
727	0.00539	0.00503	0.00466	0.00155	0.0011	--	1.70564	8.45186E-5	7.36055E-5	6.31752E-5	6.98937E-6	3.52014E-6
726	0.00528	0.00485	0.00461	0.0015	0.00105	--	1.70799	8.13276E-5	6.86205E-5	6.19972E-5	6.56376E-6	3.21624E-6
725	0.00531	0.00507	0.00464	0.0016	0.00119	--	1.71034	8.24815E-5	7.5194E-5	6.29801E-5	7.48872E-6	4.14249E-6
724	0.00542	0.00509	0.00459	0.00169	0.00121	--	1.71271	8.61717E-5	7.59979E-5	6.18004E-5	8.37799E-6	4.29474E-6
723	0.00523	0.0049	0.00456	0.00161	0.00108	--	1.71508	8.04582E-5	7.06251E-5	6.11641E-5	7.62463E-6	3.43095E-6
722	0.00525	0.00495	0.00463	0.00163	0.00112	--	1.71745	8.12994E-5	7.22735E-5	6.32311E-5	7.8369E-6	3.70003E-6
721	0.00525	0.00489	0.00461	0.00166	0.00118	--	1.71983	8.15251E-5	7.07279E-5	6.286E-5	8.15059E-6	4.11848E-6
720	0.00523	0.00498	0.0046	0.00176	0.00127	--	1.72222	8.11301E-5	7.35592E-5	6.27616E-5	9.18763E-6	4.78394E-6
719	0.00524	0.005	0.0047	0.00186	0.00135	--	1.72462	8.16673E-5	7.43576E-5	6.57024E-5	1.02899E-5	5.42067E-6
718	0.00544	0.00501	0.00469	0.00193	0.00134	--	1.72702	8.82658E-5	7.48635E-5	6.56055E-5	1.11099E-5	5.35555E-6
717	0.00532	0.00509	0.00477	0.00189	0.00134	--	1.72943	8.46503E-5	7.74891E-5	6.80521E-5	1.06839E-5	5.3705E-6
716	0.00522	0.00494	0.0047	0.00176	0.00132	--	1.73184	8.17256E-5	7.31933E-5	6.62541E-5	9.29058E-6	5.22595E-6
715	0.00522	0.00489	0.00465	0.00184	0.0013	--	1.73427	8.19544E-5	7.19199E-5	6.50335E-5	1.01828E-5	5.08298E-6
714	0.00531	0.00504	0.00471	0.00193	0.00138	--	1.73669	8.50425E-5	7.6614E-5	6.69097E-5	1.12347E-5	5.74388E-6
713	0.00528	0.00512	0.00474	0.00201	0.00157	--	1.73913	8.43203E-5	7.92874E-5	6.79549E-5	1.22196E-5	7.45527E-6
712	0.00536	0.00516	0.00479	0.00203	0.00155	--	1.74157	8.71391E-5	8.07575E-5	6.95912E-5	1.2499E-5	7.28697E-6
711	0.00533	0.0052	0.00477	0.00207	0.00156	--	1.74402	8.64089E-5	8.22453E-5	6.92056E-5	1.3033E-5	7.40207E-6
710	0.00535	0.0051	0.00469	0.00203	0.00153	--	1.74648	8.7304E-5	7.93354E-5	6.70923E-5	1.25695E-5	7.14019E-6
709	0.00522	0.00498	0.0046	0.00196	0.00142	--	1.74894	8.33474E-5	7.58594E-5	6.47242E-5	1.17507E-5	6.16776E-6
708	0.00504	0.00492	0.00464	0.00188	0.00136	--	1.75141	7.7918E-5	7.42518E-5	6.60409E-5	1.08416E-5	5.67355E-6
707	0.00517	0.00494	0.00471	0.00195	0.00152	--	1.75389	8.22215E-5	7.50686E-5	6.82412E-5	1.1697E-5	7.10709E-6
706	0.00551	0.00504	0.00478	0.00216	0.00171	--	1.75637	9.36563E-5	7.83601E-5	7.04839E-5	1.43927E-5	9.02041E-6
705	0.0053	0.005	0.00469	0.00205	0.00161	--	1.75887	8.68994E-5	7.73402E-5	6.80473E-5	1.30009E-5	8.01894E-6
704	0.00523	0.00503	0.00467	0.00202	0.00156	--	1.76136	8.48597E-5	7.84936E-5	6.766E-5	1.2659E-5	7.55001E-6
703	0.0053	0.00511	0.0048	0.0022	0.00162	--	1.76387	8.73946E-5	8.12409E-5	7.16828E-5	1.50584E-5	8.16512E-6
702	0.00531	0.00513	0.00484	0.0023	0.0017	--	1.76638	8.79748E-5	8.21115E-5	7.30903E-5	1.65054E-5	9.0171E-6
701	0.00524	0.00512	0.00478	0.00226	0.0017	--	1.7689	8.59152E-5	8.20252E-5	7.14929E-5	1.59817E-5	9.04285E-6
700	0.00541	0.00502	0.00478	0.00232	0.00171	--	1.77143	9.18421E-5	7.90778E-5	7.16973E-5	1.68898E-5	9.17571E-6
699	0.00539	0.00508	0.0048	0.00232	0.00177	--	1.77396	9.14253E-5	8.12113E-5	7.25056E-5	1.69381E-5	9.85906E-6
698	0.00537	0.00518	0.00476	0.0023	0.0018	--	1.7765	9.10083E-5	8.46822E-5	7.15066E-5	1.66951E-5	1.02253E-5
697	0.00531	0.00508	0.00479	0.00225	0.00179	--	1.77905	8.92415E-5	8.1678E-5	7.26188E-5	1.6023E-5	1.01411E-5
696	0.00522	0.00503	0.00485	0.00227	0.00177	--	1.78161	8.649E-5	8.03084E-5	7.46635E-5	1.6356E-5	9.94424E-6
695	0.00536	0.00519	0.00486	0.00242	0.00188	--	1.78417	9.14541E-5	8.57449E-5	7.51876E-5	1.86425E-5	1.1251E-5
694	0.00551	0.00514	0.00484	0.00246	0.00192	--	1.78674	9.69232E-5	8.43433E-5	7.47851E-5	1.93194E-5	1.17687E-5
693	0.00536	0.00512	0.0048	0.00239	0.00192	--	1.78932	9.19828E-5	8.39299E-5	7.37665E-5	1.82883E-5	1.18026E-5
692	0.00529	0.0052	0.00475	0.0024	0.00191	--	1.79191	8.98551E-5	8.68236E-5	7.24467E-5	1.8495E-5	1.17138E-5
691	0.00536	0.00519	0.00483	0.00247	0.00193	--	1.7945	9.2516E-5	8.67405E-5	7.51245E-5	1.96463E-5	1.1995E-5
690	0.0054	0.00519	0.00498	0.00252	0.002	--	1.7971	9.41744E-5	8.69921E-5	8.00947E-5	2.05091E-5	1.29183E-5
689	0.00532	0.00516	0.00494	0.00248	0.00192	--	1.79971	9.16702E-5	8.62391E-5	7.90422E-5	1.99209E-5	1.19401E-5
688	0.00533	0.00519	0.00492	0.00244	0.0019	--	1.80233	9.22828E-5	8.74986E-5	7.86315E-5	1.93395E-5	1.17266E-5
687	0.00535	0.00515	0.00492	0.0025	0.00198	--	1.80495	9.32476E-5	8.64061E-5	7.88606E-5	2.03615E-5	1.2772E-5
686	0.00539	0.00504	0.00482	0.00252	0.00199	--	1.80758	9.49233E-5	8.29958E-5	7.59083E-5	2.0749E-5	1.2939E-5
685	0.00534	0.00505	0.00485	0.0025	0.00201	--	1.81022	9.34426E-5	8.3569E-5	7.70807E-5	2.04806E-5	1.3239E-5
684	0.00536	0.00509	0.0049	0.00259	0.00214	--	1.81287	9.44193E-5	8.51465E-5	7.89084E-5	2.2046E-5	1.50508E-5
683	0.00543	0.00518	0.0049	0.00267	0.00211	--	1.81552	9.71855E-5	8.84426E-5	7.91396E-5	2.34977E-5	1.46746E-5
682	0.00539	0.00526	0.00497	0.00269	0.00207	--	1.81818	9.604E-5	9.14631E-5	8.16559E-5	2.3921E-5	1.4165E-5
681	0.00538	0.00522	0.00494	0.0027	0.00208	--	1.82085	9.59652E-5	9.03421E-5	8.09102E-5	2.417E-5	1.43442E-5
680	0.00544	0.00515	0.00492	0.00267	0.00205	--	1.82353	9.84064E-5	8.81942E-5	8.04926E-5	2.37054E-5	1.39744E-5
679	0.0054	0.00517	0.00496	0.0027	0.00214	--	1.82622	9.72504E-5	8.91425E-5	8.20478E-5	2.43126E-5	1.52732E-5
678	0.00537	0.0052	0.00494	0.00271	0.00218	--	1.82891	9.64567E-5	9.04463E-5	8.16278E-5	2.45653E-5	1.58963E-5
677	0.0054	0.00525	0.00495	0.00273	0.00225	--	1.83161	9.78258E-5	9.24665E-5	8.22009E-5	2.5003E-5	1.69837E-5
676	0.00533	0.00521	0.00492	0.00274	0.00225	--	1.83432	9.55882E-5	9.13325E-5	8.1448E-5	2.5261E-5	1.70339E-5
675	0.0053	0.00517	0.00487	0.00272	0.00225	--	1.83704	9.47955E-5	9.02022E-5	8.00375E-5	2.49674E-5	1.70844E-5
674	0.00533	0.00513	0.0049	0.00278	0.00227	--	1.83976	9.61564E-5	8.90755E-5	8.12673E-5	2.61585E-5	1.74412E-5
673	0.00537	0.00514	0.00495	0.00282	0.00229	--	1.8425	9.78953E-5	8.96891E-5	8.31809E-5	2.69967E-5	1.78026E-5
672	0.00534	0.00518	0.00496	0.00283	0.00227	--	1.84524	9.70929E-5	9.13617E-5	8.37661E-5	2.72695E-5	1.75451E-5
671	0.00531	0.00516	0.00495	0.00283	0.00225	--	1.84799	9.62914E-5	9.0928E-5	8.36775E-5	2.73509E-5	1.72887E-5
670	0.00533	0.00518	0.00497	0.00286	0.00232	--	1.85075	9.73079E-5	9.1908E-5	8.4607E-5	2.80173E-5	1.84361E-5
669	0.00531	0.0052	0.00489	0.00285	0.00232	--	1.85351	9.6868E-5	9.28962E-5	8.21502E-5	2.79049E-5	1.84913E-5
668	0.00528	0.00512	0.0048	0.00276	0.00225	--	1.85629	9.60635E-5	9.03297E-5	7.93913E-5	2.62487E-5	1.74444E-5
667	0.00527	0.00515	0.00483	0.00284	0.0023	--	1.85907	9.59871E-5	9.16656E-5	8.0628E-5	2.78759E-5	1.8283E-5
666	0.00527	0.00516	0.00481	0.00296	0.00235	--	1.86186	9.62756E-5	9.22984E-5	8.0202E-5	3.03723E-5	1.91439E-5
665	0.00528	0.00511	0.00489	0.00291	0.0023	--	1.86466	9.69322E-5	9.07908E-5	8.31415E-5	2.94433E-5	1.83931E-5
664	0.00531	0.00513	0.00501	0.00293	0.00233	--	1.86747	9.83323E-5	9.17787E-5	8.75352E-5	2.99394E-5	1.8933E-5
663	0.00527	0.00508	0.00497	0.00293	0.00234	--	1.87029	9.71488E-5	9.02701E-5	8.64031E-5	3.00297E-5	1.91535E-5
662	0.00523	0.00507	0.00494	0.00292	0.00236	--	1.87311	9.5969E-5	9.01869E-5	8.56212E-5	2.99153E-5	1.95412E-5
661	0.00529	0.00521	0.00494	0.003	0.00249	--	1.87595	9.84809E-5	9.55247E-5	8.58805E-5	3.16725E-5	2.18192E-5
660	0.00528	0.00518	0.00487	0.00301	0.00238	--	1.87879	9.84064E-5	9.47142E-5	8.3717E-5	3.19807E-5	1.99944E-5
659	0.00528	0.00517	0.00487	0.00297	0.00236	--	1.88164	9.87053E-5	9.46354E-5	8.39712E-5	3.1231E-5	1.97195E-5
658	0.00534	0.00518	0.00493	0.00301	0.00246	--	1.8845	1.01268E-4	9.52908E-5	8.63148E-5	3.21754E-5	2.14913E-5
657	0.00528	0.00513	0.0049	0.00298	0.00244	--	1.88737	9.93071E-5	9.37448E-5	8.55273E-5	3.16333E-5	2.12076E-5
656	0.00531	0.00514	0.00494	0.00296	0.00264	--	1.89024	1.00745E-4	9.43978E-5	8.71946E-5	3.13054E-5	2.49025E-5
655	0.00541	0.00517	0.00498	0.00305	0.00265	--	1.89313	1.04895E-4	9.57948E-5	8.88832E-5	3.33396E-5	2.51682E-5
654	0.00539	0.00524	0.00503	0.0031	0.0025	--	1.89602	1.0444E-4	9.87076E-5	9.09544E-5	3.45471E-5	2.24682E-5
653	0.00533	0.00526	0.00504	0.00312	0.0025	--	1.89893	1.0244E-4	9.97674E-5	9.15963E-5	3.51015E-5	2.2537E-5
652	0.00536	0.00516	0.00498	0.00305	0.00253	--	1.90184	1.03915E-4	9.63047E-5	8.9703E-5	3.36471E-5	2.3152E-5
651	0.0054	0.00524	0.005	0.00311	0.00258	--	1.90476	1.05796E-4	9.96194E-5	9.07029E-5	3.50915E-5	2.41502E-5
650	0.00537	0.00531	0.005	0.00322	0.00257	--	1.90769	1.04946E-4	1.02614E-4	9.09822E-5	3.77336E-5	2.40371E-5
649	0.00535	0.00525	0.00493	0.00317	0.00253	--	1.91063	1.04487E-4	1.00617E-4	8.87254E-5	3.66836E-5	2.33666E-5
648	0.00536	0.00524	0.00498	0.00312	0.00257	--	1.91358	1.05202E-4	1.00544E-4	9.08138E-5	3.56453E-5	2.41858E-5
647	0.0053	0.00517	0.00497	0.00312	0.00249	--	1.91654	1.03178E-4	9.81784E-5	9.07293E-5	3.57556E-5	2.27737E-5
646	0.00531	0.00518	0.00503	0.00312	0.00255	--	1.9195	1.03888E-4	9.88639E-5	9.32211E-5	3.58664E-5	2.39584E-5
645	0.00532	0.00518	0.00504	0.00311	0.00259	--	1.92248	1.04604E-4	9.91707E-5	9.38826E-5	3.57474E-5	2.47927E-5
644	0.00528	0.00522	0.00506	0.00317	0.00258	--	1.92547	1.03357E-4	1.01021E-4	9.49233E-5	3.72555E-5	2.46781E-5
643	0.00532	0.00527	0.00503	0.00316	0.00263	--	1.92846	1.05255E-4	1.03286E-4	9.4093E-5	3.7136E-5	2.57237E-5
642	0.00534	0.00526	0.00499	0.00315	0.0026	--	1.93146	1.06379E-4	1.03215E-4	9.28912E-5	3.70164E-5	2.52185E-5
641	0.0053	0.00523	0.00498	0.00317	0.00258	--	1.93448	1.05118E-4	1.0236E-4	9.28081E-5	3.7605E-5	2.49096E-5
640	0.00533	0.00524	0.005	0.0032	0.00264	--	1.9375	1.06644E-4	1.03073E-4	9.38477E-5	3.844E-5	2.61632E-5
639	0.00531	0.00521	0.00494	0.00318	0.00267	--	1.94053	1.06177E-4	1.02216E-4	9.18958E-5	3.80799E-5	2.6845E-5
638	0.00533	0.00534	0.00497	0.00328	0.00267	--	1.94357	1.07314E-4	1.07717E-4	9.33071E-5	4.06396E-5	2.69293E-5
637	0.00528	0.00531	0.005	0.00327	0.00265	--	1.94662	1.05641E-4	1.06845E-4	9.47337E-5	4.05191E-5	2.66107E-5
636	0.00523	0.0052	0.00497	0.00319	0.00262	--	1.94969	1.03976E-4	1.02786E-4	9.38949E-5	3.86821E-5	2.60935E-5
635	0.00531	0.00522	0.00494	0.00327	0.00266	--	1.95276	1.07519E-4	1.03905E-4	9.30572E-5	4.07748E-5	2.69811E-5
634	0.00536	0.00528	0.00497	0.00336	0.00278	--	1.95584	1.09899E-4	1.06643E-4	9.44882E-5	4.3186E-5	2.95634E-5
633	0.00528	0.00529	0.00503	0.00329	0.00278	--	1.95893	1.0698E-4	1.07386E-4	9.70894E-5	4.15363E-5	2.96569E-5
632	0.0053	0.00524	0.00507	0.00333	0.00275	--	1.96203	1.08134E-4	1.05699E-4	9.89521E-5	4.26872E-5	2.91122E-5
631	0.00527	0.00519	0.00493	0.00328	0.00269	--	1.96513	1.07252E-4	1.04021E-4	9.38596E-5	4.15463E-5	2.7944E-5
630	0.00523	0.00515	0.00497	0.00324	0.00267	--	1.96825	1.05966E-4	1.02749E-4	9.56919E-5	4.0668E-5	2.76175E-5
629	0.00533	0.00519	0.005	0.00327	0.0028	--	1.97138	1.10407E-4	1.04683E-4	9.71588E-5	4.15564E-5	3.0469E-5
628	0.00533	0.00526	0.005	0.0033	0.00275	--	1.97452	1.10759E-4	1.07869E-4	9.74685E-5	4.24573E-5	2.94842E-5
627	0.00536	0.00527	0.00501	0.00331	0.00277	--	1.97767	1.12367E-4	1.08625E-4	9.81711E-5	4.28513E-5	3.00101E-5
626	0.00538	0.00531	0.00502	0.00339	0.00289	--	1.98083	1.13569E-4	1.10633E-4	9.88786E-5	4.50914E-5	3.27711E-5
625	0.0054	0.00527	0.00503	0.00338	0.00287	--	1.984	1.14781E-4	1.09321E-4	9.95908E-5	4.49694E-5	3.24225E-5
624	0.00533	0.00515	0.005	0.00329	0.00282	--	1.98718	1.12183E-4	1.04734E-4	9.87221E-5	4.27431E-5	3.14031E-5
623	0.00531	0.00519	0.00496	0.00331	0.00288	--	1.99037	1.11701E-4	1.06709E-4	9.74609E-5	4.34034E-5	3.28588E-5
622	0.00531	0.0053	0.00505	0.00343	0.00285	--	1.99357	1.1206E-4	1.11639E-4	1.01355E-4	4.67575E-5	3.22814E-5
621	0.00536	0.00534	0.00509	0.00343	0.00286	--	1.99678	1.14549E-4	1.13695E-4	1.03299E-4	4.69082E-5	3.26131E-5
620	0.00533	0.00528	0.00503	0.0034	0.0028	--	2	1.13636E-4	1.11514E-4	1.01204E-4	4.624E-5	3.136E-5
619	0.00528	0.00518	0.00494	0.00338	0.00278	--	2.00323	1.11874E-4	1.07677E-4	9.793E-5	4.58454E-5	3.10136E-5
618	0.00529	0.00517	0.00492	0.00331	0.0028	--	2.00647	1.12662E-4	1.07609E-4	9.74533E-5	4.41085E-5	3.15633E-5
617	0.0053	0.00523	0.00501	0.00333	0.00285	--	2.00972	1.13455E-4	1.10478E-4	1.01379E-4	4.4788E-5	3.28067E-5
616	0.00524	0.00526	0.00494	0.00336	0.00277	--	2.01299	1.11261E-4	1.12112E-4	9.88862E-5	4.57468E-5	3.10915E-5
615	0.00518	0.00525	0.00499	0.00333	0.00274	--	2.01626	1.09082E-4	1.1205E-4	1.01227E-4	4.50798E-5	3.05207E-5
614	0.00524	0.00527	0.00502	0.00339	0.00276	--	2.01954	1.11987E-4	1.13273E-4	1.02781E-4	4.68712E-5	3.10688E-5
613	0.00523	0.00525	0.00503	0.00351	0.00281	--	2.02284	1.11925E-4	1.12782E-4	1.03528E-4	5.04123E-5	3.23099E-5
612	0.00516	0.00523	0.00503	0.00342	0.00284	--	2.02614	1.09305E-4	1.12291E-4	1.03867E-4	4.80167E-5	3.31114E-5
611	0.00525	0.00536	0.00506	0.00339	0.0028	--	2.02946	1.13522E-4	1.18329E-4	1.05454E-4	4.73326E-5	3.22907E-5
610	0.00533	0.00524	0.00502	0.00341	0.00285	--	2.03279	1.17392E-4	1.13461E-4	1.04134E-4	4.80499E-5	3.3564E-5
609	0.0053	0.00527	0.00498	0.00344	0.00278	--	2.03612	1.16456E-4	1.15141E-4	1.02818E-4	4.90598E-5	3.20404E-5
608	0.00523	0.0052	0.00494	0.00333	0.00275	--	2.03947	1.13773E-4	1.12472E-4	1.01506E-4	4.61238E-5	3.14559E-5
607	0.00527	0.00522	0.00496	0.00337	0.0028	--	2.04283	1.15901E-4	1.13712E-4	1.02667E-4	4.73943E-5	3.27176E-5
606	0.0053	0.00536	0.00501	0.00348	0.00293	--	2.0462	1.17612E-4	1.20289E-4	1.05093E-4	5.07057E-5	3.59446E-5
605	0.00529	0.00533	0.00501	0.00348	0.00284	--	2.04959	1.17556E-4	1.1934E-4	1.05441E-4	5.08734E-5	3.3882E-5
604	0.00529	0.00531	0.00509	0.00344	0.00276	--	2.05298	1.17945E-4	1.18839E-4	1.09196E-4	4.98754E-5	3.21061E-5
603	0.00519	0.00529	0.00511	0.00339	0.00278	--	2.05638	1.13905E-4	1.18337E-4	1.10421E-4	4.85969E-5	3.26812E-5
602	0.00516	0.00528	0.00505	0.00337	0.00283	--	2.0598	1.12967E-4	1.18282E-4	1.08201E-4	4.81848E-5	3.398E-5
601	0.00514	0.00525	0.005	0.00336	0.00286	--	2.06323	1.12466E-4	1.17331E-4	1.06423E-4	4.80588E-5	3.48198E-5
600	0.00516	0.00526	0.00506	0.00335	0.00284	--	2.06667	1.13721E-4	1.18171E-4	1.09356E-4	4.79325E-5	3.44491E-5
599	0.0052	0.00525	0.00499	0.00338	0.0029	--	2.07012	1.15877E-4	1.18116E-4	1.06706E-4	4.89579E-5	3.60401E-5
598	0.00521	0.00521	0.00496	0.00344	0.00275	--	2.07358	1.16712E-4	1.16712E-4	1.0578E-4	5.08813E-5	3.25167E-5
597	0.00518	0.00522	0.00495	0.00335	0.00278	--	2.07705	1.15759E-4	1.17554E-4	1.05707E-4	4.84155E-5	3.33414E-5
596	0.00522	0.00522	0.00504	0.0034	0.00291	--	2.08054	1.17948E-4	1.17948E-4	1.09954E-4	5.0039E-5	3.66553E-5
595	0.00519	0.00526	0.00504	0.00347	0.00291	--	2.08403	1.16989E-4	1.20166E-4	1.10324E-4	5.2296E-5	3.67786E-5
594	0.00522	0.00524	0.00497	0.00348	0.0029	--	2.08754	1.18744E-4	1.19656E-4	1.07642E-4	5.27751E-5	3.66494E-5
593	0.00523	0.0052	0.00505	0.0035	0.00283	--	2.09106	1.19602E-4	1.18234E-4	1.11511E-4	5.35636E-5	3.50193E-5
592	0.00531	0.00531	0.00509	0.00345	0.0029	--	2.09459	1.23705E-4	1.23705E-4	1.13667E-4	5.22202E-5	3.68974E-5
591	0.00526	0.00525	0.00503	0.00345	0.00293	--	2.09814	1.21798E-4	1.21335E-4	1.11379E-4	5.2397E-5	3.77923E-5
590	0.00521	0.00525	0.00504	0.00345	0.00299	--	2.10169	1.19899E-4	1.21747E-4	1.12202E-4	5.25748E-5	3.94895E-5
589	0.00518	0.00521	0.00512	0.00347	0.00296	--	2.10526	1.18925E-4	1.20306E-4	1.16186E-4	5.33669E-5	3.88326E-5
588	0.00519	0.00526	0.00514	0.00344	0.00298	--	2.10884	1.19791E-4	1.23044E-4	1.17494E-4	5.26266E-5	3.94931E-5
587	0.00511	0.00515	0.00504	0.00343	0.0029	--	2.11244	1.16522E-4	1.18354E-4	1.13352E-4	5.24995E-5	3.75287E-5
586	0.00512	0.00521	0.00509	0.00349	0.00295	--	2.11604	1.17378E-4	1.21541E-4	1.16007E-4	5.4538E-5	3.89666E-5
585	0.00519	0.00522	0.00503	0.00345	0.00293	--	2.11966	1.21023E-4	1.22426E-4	1.13676E-4	5.34773E-5	3.85715E-5
584	0.00512	0.00524	0.00506	0.00344	0.00299	--	2.12329	1.18184E-4	1.23788E-4	1.1543E-4	5.335E-5	4.03051E-5
583	0.00517	0.0053	0.00517	0.00355	0.00297	--	2.12693	1.20917E-4	1.27074E-4	1.20917E-4	5.70116E-5	3.99043E-5
582	0.00522	0.00533	0.00518	0.0035	0.00305	--	2.13058	1.23691E-4	1.28959E-4	1.21803E-4	5.56075E-5	4.22277E-5
581	0.00528	0.00532	0.00521	0.00364	0.00305	--	2.13425	1.26987E-4	1.28918E-4	1.23642E-4	6.03523E-5	4.23732E-5
580	0.00527	0.00534	0.00523	0.0036	0.00316	--	2.13793	1.26943E-4	1.30338E-4	1.25023E-4	5.92369E-5	4.56417E-5
579	0.00514	0.00528	0.00497	0.00346	0.00299	--	2.14162	1.21175E-4	1.27866E-4	1.13292E-4	5.49084E-5	4.10042E-5
578	0.00511	0.00526	0.00503	0.00349	0.00295	--	2.14533	1.20179E-4	1.27338E-4	1.16446E-4	5.60581E-5	4.00527E-5
577	0.00513	0.00523	0.00505	0.00348	0.00294	--	2.14905	1.21542E-4	1.26327E-4	1.17781E-4	5.59307E-5	3.99196E-5
576	0.00521	0.0053	0.00507	0.00347	0.00298	--	2.15278	1.25798E-4	1.30182E-4	1.19128E-4	5.5803E-5	4.11558E-5
575	0.0052	0.00524	0.00511	0.00353	0.00297	--	2.15652	1.25752E-4	1.27694E-4	1.21437E-4	5.79505E-5	4.10224E-5
574	0.00522	0.00532	0.00511	0.00362	0.00305	--	2.16028	1.27163E-4	1.32082E-4	1.2186E-4	6.11557E-5	4.34129E-5
573	0.0052	0.00536	0.005	0.00353	0.00306	--	2.16405	1.26631E-4	1.34544E-4	1.17078E-4	5.83557E-5	4.38507E-5
572	0.00514	0.00526	0.00504	0.00352	0.00294	--	2.16783	1.24159E-4	1.30024E-4	1.19375E-4	5.82286E-5	4.06206E-5
571	0.00523	0.0053	0.00504	0.00353	0.00295	--	2.17163	1.28995E-4	1.32472E-4	1.19793E-4	5.87652E-5	4.10407E-5
570	0.00521	0.00528	0.00505	0.00358	0.00298	--	2.17544	1.2846E-4	1.31935E-4	1.20691E-4	6.0654E-5	4.20268E-5
569	0.00517	0.00528	0.00506	0.0035	0.00295	--	2.17926	1.2694E-4	1.324E-4	1.21596E-4	5.81775E-5	4.13298E-5
568	0.0052	0.00521	0.00501	0.0035	0.00297	--	2.1831	1.2887E-4	1.29367E-4	1.19625E-4	5.83825E-5	4.20397E-5
567	0.00513	0.00529	0.00507	0.00351	0.00303	--	2.18695	1.25867E-4	1.33841E-4	1.2294E-4	5.89239E-5	4.39099E-5
566	0.00522	0.0052	0.00507	0.00343	0.00299	--	2.19081	1.30783E-4	1.29783E-4	1.23375E-4	5.64675E-5	4.29094E-5
565	0.00522	0.00522	0.00498	0.00349	0.00289	--	2.19469	1.31246E-4	1.31246E-4	1.19455E-4	5.86675E-5	4.02293E-5
564	0.00509	0.00527	0.00504	0.00346	0.00289	--	2.19858	1.25234E-4	1.34248E-4	1.22785E-4	5.78679E-5	4.03721E-5
563	0.00512	0.00524	0.00513	0.00351	0.00298	--	2.20249	1.27165E-4	1.33195E-4	1.27662E-4	5.97642E-5	4.30784E-5
562	0.00522	0.00525	0.00503	0.00356	0.00292	--	2.20641	1.32651E-4	1.3418E-4	1.23171E-4	6.1698E-5	4.15084E-5
561	0.00512	0.00525	0.00509	0.00361	0.00302	--	2.21034	1.28073E-4	1.34659E-4	1.26577E-4	6.36696E-5	4.45586E-5
560	0.00513	0.00517	0.005	0.00354	0.00284	--	2.21429	1.29033E-4	1.31053E-4	1.22577E-4	6.14432E-5	3.95461E-5
559	0.00511	0.00517	0.00496	0.00356	0.00296	--	2.21825	1.28488E-4	1.31523E-4	1.21055E-4	6.2362E-5	4.31125E-5
558	0.00514	0.00537	0.00515	0.00363	0.00299	--	2.22222	1.30467E-4	1.42404E-4	1.30975E-4	6.50711E-5	4.41486E-5
557	0.00521	0.00527	0.0051	0.00365	0.00296	--	2.22621	1.34527E-4	1.37643E-4	1.28906E-4	6.60266E-5	4.34227E-5
556	0.00514	0.00524	0.00507	0.00355	0.00298	--	2.23022	1.31407E-4	1.3657E-4	1.27853E-4	6.26831E-5	4.41699E-5
555	0.00522	0.00525	0.00512	0.00362	0.00302	--	2.23423	1.36019E-4	1.37587E-4	1.30857E-4	6.54146E-5	4.55272E-5
554	0.0052	0.00522	0.00508	0.00357	0.00305	--	2.23827	1.35466E-4	1.3651E-4	1.29286E-4	6.38499E-5	4.6604E-5
553	0.00518	0.00536	0.00506	0.00359	0.00303	--	2.24231	1.34913E-4	1.44452E-4	1.28734E-4	6.4801E-5	4.61613E-5
552	0.00517	0.00523	0.005	0.00355	0.00297	--	2.24638	1.3488E-4	1.38028E-4	1.26155E-4	6.35948E-5	4.45121E-5
551	0.00518	0.0052	0.00511	0.00357	0.00296	--	2.25045	1.35894E-4	1.36945E-4	1.32246E-4	6.45471E-5	4.43735E-5
550	0.00521	0.00525	0.00517	0.00369	0.00298	--	2.25455	1.37973E-4	1.401E-4	1.35862E-4	6.92103E-5	4.51389E-5
549	0.00519	0.00532	0.00514	0.00355	0.00308	--	2.25865	1.37415E-4	1.44385E-4	1.3478E-4	6.42918E-5	4.8395E-5
548	0.00528	0.00521	0.00505	0.00351	0.00309	--	2.26277	1.42741E-4	1.38982E-4	1.30576E-4	6.30807E-5	4.88877E-5
547	0.00515	0.00524	0.00497	0.00345	0.00292	--	2.26691	1.36296E-4	1.41101E-4	1.26935E-4	6.11656E-5	4.38162E-5
546	0.00511	0.00512	0.00492	0.00348	0.00297	--	2.27106	1.34679E-4	1.35207E-4	1.2485E-4	6.24621E-5	4.54958E-5
545	0.00521	0.00519	0.00513	0.00361	0.00298	--	2.27523	1.40516E-4	1.39439E-4	1.36234E-4	6.74629E-5	4.59709E-5
544	0.00518	0.00524	0.00508	0.00351	0.00297	--	2.27941	1.39414E-4	1.42662E-4	1.34083E-4	6.40118E-5	4.58309E-5
543	0.00508	0.0052	0.00501	0.00361	0.00293	--	2.28361	1.34577E-4	1.4101E-4	1.30894E-4	6.79607E-5	4.47692E-5
542	0.00532	0.00531	0.00509	0.00367	0.00314	--	2.28782	1.48139E-4	1.47582E-4	1.35606E-4	7.0498E-5	5.16065E-5
541	0.00516	0.00525	0.00502	0.00369	0.00301	--	2.29205	1.39878E-4	1.448E-4	1.3239E-4	7.15322E-5	4.75972E-5
540	0.00519	0.00526	0.00514	0.00357	0.00297	--	2.2963	1.42033E-4	1.45891E-4	1.3931E-4	6.72036E-5	4.65124E-5
539	0.00523	0.00517	0.00502	0.00357	0.00295	--	2.30056	1.44767E-4	1.41464E-4	1.33375E-4	6.74532E-5	4.60585E-5
538	0.00521	0.00523	0.00502	0.00361	0.00302	--	2.30483	1.44196E-4	1.45306E-4	1.33871E-4	6.92298E-5	4.84499E-5
537	0.0052	0.00519	0.00501	0.00352	0.00301	--	2.30912	1.44179E-4	1.43625E-4	1.33835E-4	6.60663E-5	4.8309E-5
536	0.00523	0.00534	0.00511	0.00358	0.00304	--	2.31343	1.46392E-4	1.52615E-4	1.39751E-4	6.8593E-5	4.94608E-5
535	0.00517	0.00519	0.0051	0.00359	0.00306	--	2.31776	1.43588E-4	1.44701E-4	1.39726E-4	6.92348E-5	5.03012E-5
534	0.00515	0.00526	0.00513	0.0036	0.003	--	2.3221	1.43013E-4	1.49187E-4	1.41904E-4	6.98821E-5	4.85292E-5
533	0.0052	0.0052	0.00504	0.00364	0.00303	--	2.32645	1.46351E-4	1.46351E-4	1.37483E-4	7.1712E-5	4.96906E-5
532	0.00515	0.00515	0.005	0.00343	0.00299	--	2.33083	1.4409E-4	1.4409E-4	1.35819E-4	6.39158E-5	4.85694E-5
531	0.00517	0.00528	0.00507	0.00352	0.00307	--	2.33522	1.45759E-4	1.52028E-4	1.40175E-4	6.75678E-5	5.13962E-5
530	0.00514	0.00524	0.00505	0.00346	0.00291	--	2.33962	1.44617E-4	1.50298E-4	1.39596E-4	6.55306E-5	4.6353E-5
529	0.00513	0.00517	0.005	0.00349	0.00294	--	2.34405	1.44599E-4	1.46863E-4	1.37364E-4	6.69242E-5	4.74927E-5
528	0.00514	0.00524	0.00508	0.00355	0.00294	--	2.34848	1.45714E-4	1.51439E-4	1.42332E-4	6.95076E-5	4.76727E-5
527	0.00518	0.00518	0.00509	0.00351	0.00298	--	2.35294	1.48553E-4	1.48553E-4	1.43436E-4	6.82082E-5	4.91648E-5
526	0.00509	0.00514	0.00502	0.00343	0.00293	--	2.35741	1.43982E-4	1.46824E-4	1.40049E-4	6.53823E-5	4.77097E-5
525	0.00515	0.00538	0.00519	0.00361	0.00305	--	2.3619	1.47958E-4	1.61469E-4	1.50266E-4	7.27008E-5	5.18949E-5
524	0.00509	0.00521	0.00518	0.00356	0.00297	--	2.36641	1.45083E-4	1.52004E-4	1.50259E-4	7.0971E-5	4.93962E-5
523	0.00518	0.00518	0.00513	0.00368	0.00298	--	2.37094	1.50834E-4	1.50834E-4	1.47936E-4	7.61265E-5	4.99198E-5
522	0.00507	0.00514	0.00498	0.00351	0.00286	--	2.37548	1.4505E-4	1.49083E-4	1.39946E-4	6.95211E-5	4.61567E-5
521	0.0052	0.00517	0.00506	0.00356	0.00293	--	2.38004	1.5317E-4	1.51408E-4	1.45034E-4	7.17907E-5	4.86299E-5
520	0.00519	0.00524	0.00516	0.00366	0.00303	--	2.38462	1.53169E-4	1.56135E-4	1.51404E-4	7.61726E-5	5.22062E-5
519	0.00519	0.00533	0.00515	0.00362	0.003	--	2.38921	1.5376E-4	1.62167E-4	1.51399E-4	7.48042E-5	5.13749E-5
518	0.0053	0.00519	0.00513	0.0036	0.00291	--	2.39382	1.60967E-4	1.54354E-4	1.50806E-4	7.42658E-5	4.85255E-5
517	0.00514	0.00516	0.00501	0.00345	0.00286	--	2.39845	1.51981E-4	1.53166E-4	1.4439E-4	6.847E-5	4.70538E-5
516	0.0052	0.00526	0.0051	0.00356	0.00299	--	2.4031	1.56153E-4	1.59777E-4	1.50205E-4	7.31887E-5	5.16281E-5
515	0.00522	0.00524	0.00508	0.00357	0.00298	--	2.40777	1.57968E-4	1.59181E-4	1.49609E-4	7.38865E-5	5.14827E-5
514	0.00522	0.00534	0.00513	0.00364	0.00296	--	2.41245	1.58584E-4	1.65959E-4	1.53162E-4	7.71116E-5	5.09918E-5
513	0.00532	0.00531	0.00522	0.00361	0.00302	--	2.41715	1.65361E-4	1.64739E-4	1.59202E-4	7.61418E-5	5.32872E-5
512	0.00523	0.00525	0.00517	0.00359	0.00288	--	2.42188	1.60438E-4	1.61667E-4	1.56778E-4	7.55949E-5	4.86506E-5
511	0.00509	0.00521	0.00517	0.00352	0.00291	--	2.42661	1.52559E-4	1.59837E-4	1.57392E-4	7.29603E-5	4.9864E-5
510	0.00526	0.0053	0.00514	0.00361	0.00289	--	2.43137	1.63559E-4	1.66056E-4	1.56181E-4	7.70402E-5	4.9374E-5
509	0.00527	0.00528	0.0052	0.00361	0.00293	--	2.43615	1.64827E-4	1.65453E-4	1.60478E-4	7.73432E-5	5.09499E-5
508	0.00507	0.00526	0.00513	0.00352	0.0028	--	2.44094	1.53155E-4	1.64849E-4	1.56802E-4	7.38246E-5	4.67124E-5
507	0.00515	0.00525	0.00518	0.00359	0.00279	--	2.44576	1.58651E-4	1.64872E-4	1.60504E-4	7.70932E-5	4.65625E-5
506	0.00517	0.00525	0.00516	0.00352	0.00284	--	2.45059	1.60518E-4	1.65524E-4	1.59898E-4	7.44094E-5	4.84372E-5
505	0.00513	0.00525	0.00523	0.00354	0.00294	--	2.45545	1.5867E-4	1.6618E-4	1.64916E-4	7.55557E-5	5.21141E-5
504	0.0052	0.00536	0.0052	0.00357	0.00301	--	2.46032	1.63678E-4	1.73905E-4	1.63678E-4	7.71469E-5	5.48423E-5
503	0.0052	0.00537	0.00529	0.00365	0.00303	--	2.46521	1.64329E-4	1.75249E-4	1.70066E-4	8.09642E-5	5.57947E-5
502	0.00524	0.00535	0.0053	0.00378	0.00311	--	2.47012	1.67532E-4	1.7464E-4	1.71391E-4	8.71805E-5	5.90142E-5
501	0.00521	0.00535	0.00529	0.00373	0.00305	--	2.47505	1.66281E-4	1.75338E-4	1.71427E-4	8.52286E-5	5.69859E-5
500	0.00521	0.00538	0.00533	0.00376	0.00314	--	2.48	1.66947E-4	1.7802E-4	1.74726E-4	8.69519E-5	6.06405E-5
499	0.00508	0.0053	0.00522	0.0037	0.0031	--	2.48497	1.59356E-4	1.73458E-4	1.68261E-4	8.45368E-5	5.93425E-5
498	0.00511	0.00533	0.00523	0.00372	0.00316	--	2.48996	1.61892E-4	1.76132E-4	1.69585E-4	8.57967E-5	6.19097E-5
497	0.00514	0.0054	0.00526	0.00377	0.00314	--	2.49497	1.64459E-4	1.81517E-4	1.72227E-4	8.84735E-5	6.13748E-5
496	0.00513	0.00532	0.00528	0.0038	0.00315	--	2.5	1.64481E-4	1.7689E-4	1.7424E-4	9.025E-5	6.20156E-5
495	0.0052	0.0053	0.00529	0.00373	0.00314	--	2.50505	1.69684E-4	1.76273E-4	1.75608E-4	8.73073E-5	6.18717E-5
494	0.00528	0.00543	0.00523	0.00387	0.00327	--	2.51012	1.75654E-4	1.85776E-4	1.72343E-4	9.43651E-5	6.73729E-5
493	0.00514	0.00541	0.00529	0.00387	0.00329	--	2.51521	1.67138E-4	1.85159E-4	1.77036E-4	9.47483E-5	6.84765E-5
492	0.0052	0.00568	0.00537	0.00394	0.00331	--	2.52033	1.71759E-4	2.04932E-4	1.83173E-4	9.86065E-5	6.95936E-5
491	0.00515	0.00543	0.00531	0.00394	0.00327	--	2.52546	1.69159E-4	1.88053E-4	1.79833E-4	9.90086E-5	6.81987E-5
490	0.00523	0.00534	0.00535	0.00394	0.00332	--	2.53061	1.75168E-4	1.82614E-4	1.83298E-4	9.94131E-5	7.05874E-5
489	0.00517	0.00536	0.00521	0.00394	0.00324	--	2.53579	1.71873E-4	1.84738E-4	1.74542E-4	9.98201E-5	6.75018E-5
488	0.00506	0.00528	0.0052	0.00395	0.00322	--	2.54098	1.65312E-4	1.8E-4	1.74586E-4	1.00739E-4	6.69446E-5
487	0.00513	0.00525	0.00525	0.00392	0.00328	--	2.5462	1.70616E-4	1.78692E-4	1.78692E-4	9.96225E-5	6.97482E-5
486	0.00526	0.00546	0.00541	0.00403	0.0034	--	2.55144	1.80112E-4	1.94069E-4	1.90531E-4	1.05726E-4	7.52538E-5
485	0.00515	0.00529	0.00525	0.00395	0.00332	--	2.5567	1.7337E-4	1.82924E-4	1.80168E-4	1.01989E-4	7.20503E-5
484	0.00515	0.00526	0.00528	0.00385	0.00327	--	2.56198	1.74087E-4	1.81603E-4	1.82987E-4	9.72913E-5	7.01856E-5
483	0.00518	0.00537	0.0053	0.00397	0.00333	--	2.56729	1.76851E-4	1.90063E-4	1.8514E-4	1.0388E-4	7.30866E-5
482	0.00519	0.00537	0.00533	0.00403	0.00336	--	2.57261	1.78272E-4	1.90853E-4	1.8802E-4	1.07488E-4	7.47184E-5
481	0.00527	0.00542	0.00531	0.00401	0.00337	--	2.57796	1.84576E-4	1.95232E-4	1.87388E-4	1.06867E-4	7.54767E-5
480	0.00527	0.00537	0.00531	0.00403	0.00336	--	2.58333	1.85346E-4	1.92446E-4	1.8817E-4	1.08385E-4	7.53424E-5
479	0.00522	0.00522	0.00519	0.00395	0.0032	--	2.58873	1.82605E-4	1.82605E-4	1.80512E-4	1.0456E-4	6.86234E-5
478	0.00516	0.00514	0.00507	0.00375	0.00311	--	2.59414	1.79179E-4	1.77793E-4	1.72983E-4	9.46346E-5	6.50891E-5
477	0.00517	0.00527	0.00518	0.0038	0.00324	--	2.59958	1.80629E-4	1.87684E-4	1.81329E-4	9.75829E-5	7.09409E-5
476	0.00514	0.00534	0.00524	0.00386	0.0032	--	2.60504	1.7929E-4	1.93514E-4	1.86334E-4	1.01112E-4	6.94911E-5
475	0.00509	0.00528	0.0052	0.00375	0.00317	--	2.61053	1.7656E-4	1.89987E-4	1.84273E-4	9.58338E-5	6.84817E-5
474	0.00521	0.00528	0.00523	0.00384	0.00314	--	2.61603	1.85764E-4	1.9079E-4	1.87193E-4	1.00913E-4	6.74755E-5
473	0.00521	0.00529	0.0053	0.00386	0.00318	--	2.62156	1.86551E-4	1.92324E-4	1.93051E-4	1.02399E-4	6.94985E-5
472	0.00522	0.00532	0.0053	0.00385	0.00324	--	2.62712	1.88062E-4	1.95336E-4	1.9387E-4	1.02301E-4	7.24518E-5
471	0.00521	0.00537	0.00534	0.00394	0.00322	--	2.6327	1.88138E-4	1.99871E-4	1.97644E-4	1.07595E-4	7.18643E-5
470	0.00517	0.00537	0.00538	0.00385	0.00322	--	2.6383	1.8605E-4	2.00723E-4	2.01471E-4	1.03174E-4	7.21704E-5
469	0.00515	0.00528	0.00527	0.00379	0.00317	--	2.64392	1.85401E-4	1.94879E-4	1.94142E-4	1.0041E-4	7.02451E-5
468	0.00524	0.00529	0.00526	0.0038	0.00314	--	2.64957	1.92759E-4	1.96455E-4	1.94233E-4	1.01372E-4	6.92167E-5
467	0.00525	0.00531	0.00528	0.00383	0.00321	--	2.65525	1.94325E-4	1.98792E-4	1.96552E-4	1.03421E-4	7.26473E-5
466	0.00525	0.00533	0.00534	0.00385	0.00318	--	2.66094	1.9516E-4	2.01153E-4	2.01908E-4	1.04953E-4	7.16021E-5
465	0.00513	0.00525	0.00528	0.00381	0.00313	--	2.66667	1.87142E-4	1.96E-4	1.98246E-4	1.03226E-4	6.96668E-5
464	0.00513	0.00527	0.00529	0.00376	0.00316	--	2.67241	1.8795E-4	1.98348E-4	1.99857E-4	1.00968E-4	7.13151E-5
463	0.00519	0.00533	0.00541	0.00385	0.00325	--	2.67819	1.93204E-4	2.03768E-4	2.09931E-4	1.06317E-4	7.57614E-5
462	0.0052	0.00532	0.0054	0.00383	0.00317	--	2.68398	1.9479E-4	2.03884E-4	2.10062E-4	1.05671E-4	7.23899E-5
461	0.00524	0.00534	0.00536	0.00385	0.00324	--	2.6898	1.98657E-4	2.06312E-4	2.0786E-4	1.07242E-4	7.59507E-5
460	0.00519	0.00539	0.00534	0.00388	0.00329	--	2.69565	1.95732E-4	2.11108E-4	2.0721E-4	1.09393E-4	7.86538E-5
459	0.00521	0.00541	0.00539	0.00385	0.00324	--	2.70153	1.98104E-4	2.13606E-4	2.12029E-4	1.08178E-4	7.6614E-5
458	0.00522	0.00537	0.00536	0.00384	0.00322	--	2.70742	1.99735E-4	2.11379E-4	2.10592E-4	1.08087E-4	7.60018E-5
457	0.00521	0.00538	0.00533	0.00396	0.00328	--	2.71335	1.99842E-4	2.13096E-4	2.09154E-4	1.15452E-4	7.92061E-5
456	0.00523	0.00535	0.00538	0.00397	0.00331	--	2.7193	2.02263E-4	2.11651E-4	2.14032E-4	1.16545E-4	8.10158E-5
455	0.00526	0.00537	0.00538	0.004	0.00339	--	2.72527	2.05491E-4	2.14175E-4	2.14974E-4	1.18834E-4	8.53532E-5
454	0.00517	0.00535	0.00531	0.00402	0.00334	--	2.73128	1.99394E-4	2.1352E-4	2.10339E-4	1.20555E-4	8.32194E-5
453	0.00519	0.00535	0.00536	0.00406	0.0034	--	2.73731	2.01828E-4	2.14464E-4	2.15267E-4	1.23509E-4	8.66173E-5
452	0.00518	0.00534	0.00533	0.0041	0.00344	--	2.74336	2.01942E-4	2.1461E-4	2.13807E-4	1.26513E-4	8.90601E-5
451	0.00514	0.00534	0.0053	0.00412	0.00341	--	2.74945	1.99718E-4	2.15562E-4	2.12345E-4	1.28317E-4	8.79021E-5
450	0.00509	0.00535	0.00532	0.00415	0.00343	--	2.75556	1.96722E-4	2.17333E-4	2.14903E-4	1.30772E-4	8.93319E-5
449	0.00515	0.00539	0.00535	0.00415	0.00346	--	2.76169	2.02286E-4	2.21579E-4	2.18302E-4	1.31355E-4	9.13068E-5
448	0.00518	0.00539	0.00542	0.0041	0.00352	--	2.76786	2.05564E-4	2.22569E-4	2.25054E-4	1.28782E-4	9.49233E-5
447	0.00519	0.00534	0.0054	0.00416	0.00348	--	2.77405	2.07283E-4	2.19437E-4	2.24396E-4	1.33173E-4	9.31938E-5
446	0.00522	0.00538	0.00538	0.00417	0.0035	--	2.78027	2.10627E-4	2.23737E-4	2.23737E-4	1.34414E-4	9.46912E-5
445	0.00521	0.00538	0.00538	0.00418	0.00354	--	2.78652	2.10765E-4	2.24744E-4	2.24744E-4	1.35668E-4	9.73038E-5
444	0.00518	0.00538	0.00537	0.00425	0.00361	--	2.79279	2.09284E-4	2.25757E-4	2.24919E-4	1.40882E-4	1.01646E-4
443	0.00525	0.00542	0.00537	0.00428	0.00366	--	2.7991	2.15951E-4	2.30162E-4	2.25936E-4	1.43524E-4	1.04954E-4
442	0.00529	0.00542	0.00548	0.00431	0.00361	--	2.80543	2.20247E-4	2.31205E-4	2.36352E-4	1.46202E-4	1.02568E-4
441	0.00533	0.00538	0.00548	0.0043	0.00357	--	2.81179	2.24606E-4	2.28839E-4	2.37425E-4	1.46185E-4	1.00763E-4
440	0.00527	0.00532	0.0054	0.00426	0.00365	--	2.81818	2.20577E-4	2.24782E-4	2.31593E-4	1.44131E-4	1.05809E-4
439	0.00514	0.00532	0.00536	0.00415	0.00364	--	2.8246	2.10785E-4	2.25807E-4	2.29215E-4	1.37408E-4	1.0571E-4
438	0.00516	0.00531	0.00537	0.00413	0.00356	--	2.83105	2.134E-4	2.25987E-4	2.31123E-4	1.36708E-4	1.01577E-4
437	0.00528	0.00534	0.00545	0.00427	0.00363	--	2.83753	2.24465E-4	2.29595E-4	2.39152E-4	1.46803E-4	1.06095E-4
436	0.00523	0.00536	0.00551	0.00433	0.00359	--	2.84404	2.21245E-4	2.32381E-4	2.45569E-4	1.51651E-4	1.04246E-4
435	0.00514	0.00531	0.00548	0.00428	0.00358	--	2.85057	2.1468E-4	2.29115E-4	2.4402E-4	1.48851E-4	1.04143E-4
434	0.00506	0.00524	0.0054	0.00419	0.00352	--	2.85714	2.09009E-4	2.24144E-4	2.38041E-4	1.43315E-4	1.01146E-4
433	0.00511	0.00526	0.00539	0.00423	0.00353	--	2.86374	2.14146E-4	2.26902E-4	2.38257E-4	1.4674E-4	1.02192E-4
432	0.00516	0.00533	0.00539	0.00425	0.0036	--	2.87037	2.19369E-4	2.34062E-4	2.39361E-4	1.48817E-4	1.06778E-4
431	0.00519	0.00536	0.00541	0.00426	0.00357	--	2.87703	2.22958E-4	2.37804E-4	2.42261E-4	1.50213E-4	1.05493E-4
430	0.00523	0.00532	0.00538	0.00426	0.00358	--	2.88372	2.27463E-4	2.35358E-4	2.40697E-4	1.50913E-4	1.06579E-4
429	0.00519	0.0053	0.00542	0.00433	0.00364	--	2.89044	2.25042E-4	2.34682E-4	2.4543E-4	1.56641E-4	1.10696E-4
428	0.00517	0.00539	0.00545	0.00438	0.00368	--	2.8972	2.24356E-4	2.43856E-4	2.49315E-4	1.61029E-4	1.13671E-4
427	0.00524	0.00545	0.00545	0.0044	0.00369	--	2.90398	2.31553E-4	2.50484E-4	2.50484E-4	1.63265E-4	1.14826E-4
426	0.00526	0.0054	0.00542	0.00441	0.00367	--	2.9108	2.34421E-4	2.47065E-4	2.48899E-4	1.64779E-4	1.14119E-4
425	0.00523	0.00534	0.00539	0.00423	0.0036	--	2.91765	2.32846E-4	2.42744E-4	2.47311E-4	1.52316E-4	1.10324E-4
424	0.00519	0.00531	0.00537	0.00417	0.00356	--	2.92453	2.30381E-4	2.41157E-4	2.46638E-4	1.48725E-4	1.08396E-4
423	0.00523	0.00542	0.00539	0.00423	0.00368	--	2.93144	2.35053E-4	2.52442E-4	2.49655E-4	1.5376E-4	1.16375E-4
422	0.00525	0.00545	0.00543	0.00422	0.00373	--	2.93839	2.37978E-4	2.56455E-4	2.54576E-4	1.5376E-4	1.20126E-4
421	0.00519	0.00537	0.00541	0.00418	0.00361	--	2.94537	2.33676E-4	2.50166E-4	2.53906E-4	1.51576E-4	1.13056E-4
420	0.00524	0.00542	0.00543	0.00427	0.00367	--	2.95238	2.39336E-4	2.56061E-4	2.57007E-4	1.58928E-4	1.17402E-4
419	0.00531	0.00542	0.00552	0.00435	0.00375	--	2.95943	2.46947E-4	2.57285E-4	2.66866E-4	1.65727E-4	1.23162E-4
418	0.00525	0.00532	0.00547	0.00427	0.00368	--	2.96651	2.42555E-4	2.49066E-4	2.63309E-4	1.60453E-4	1.19175E-4
417	0.00521	0.00532	0.00543	0.00425	0.00366	--	2.97362	2.4002E-4	2.50262E-4	2.60718E-4	1.59716E-4	1.1845E-4
416	0.00531	0.00547	0.00552	0.00435	0.00376	--	2.98077	2.50522E-4	2.65847E-4	2.70729E-4	1.68126E-4	1.25612E-4
415	0.00529	0.00548	0.00556	0.00442	0.00376	--	2.98795	2.49838E-4	2.68107E-4	2.75992E-4	1.74418E-4	1.26218E-4
414	0.00523	0.0054	0.00556	0.00443	0.00377	--	2.99517	2.45384E-4	2.61595E-4	2.77327E-4	1.76056E-4	1.27504E-4
413	0.00523	0.0054	0.00557	0.00441	0.00379	--	3.00242	2.46574E-4	2.62864E-4	2.79675E-4	1.75316E-4	1.29486E-4
412	0.00524	0.00544	0.00556	0.00437	0.00373	--	3.00971	2.4872E-4	2.68069E-4	2.80026E-4	1.72986E-4	1.26028E-4
411	0.00524	0.00548	0.00557	0.00437	0.00379	--	3.01703	2.49932E-4	2.73351E-4	2.82404E-4	1.73829E-4	1.30749E-4
410	0.00526	0.00545	0.00552	0.00436	0.00377	--	3.02439	2.53074E-4	2.71687E-4	2.78711E-4	1.7388E-4	1.30004E-4
409	0.00524	0.00541	0.00551	0.00453	0.00371	--	3.03178	2.52383E-4	2.69024E-4	2.79062E-4	1.88622E-4	1.26516E-4
408	0.0052	0.00541	0.00554	0.00467	0.00375	--	3.03922	2.49764E-4	2.70345E-4	2.83493E-4	2.01445E-4	1.29893E-4
407	0.00521	0.00541	0.00554	0.00443	0.00377	--	3.04668	2.51959E-4	2.71675E-4	2.84888E-4	1.82164E-4	1.31928E-4
406	0.00523	0.00541	0.00557	0.00434	0.00374	--	3.05419	2.55149E-4	2.73015E-4	2.89402E-4	1.757E-4	1.30477E-4
405	0.00528	0.00549	0.00556	0.00447	0.00382	--	3.06173	2.61337E-4	2.82539E-4	2.8979E-4	1.87305E-4	1.36792E-4
404	0.00523	0.00543	0.00548	0.00439	0.00379	--	3.06931	2.57682E-4	2.77767E-4	2.82906E-4	1.81556E-4	1.35319E-4
403	0.00525	0.00543	0.00553	0.0044	0.00375	--	3.07692	2.60947E-4	2.79147E-4	2.89523E-4	1.8329E-4	1.33136E-4
402	0.0053	0.00547	0.00552	0.00445	0.0038	--	3.08458	2.67266E-4	2.84686E-4	2.89914E-4	1.88413E-4	1.37391E-4
401	0.00531	0.00543	0.00554	0.00447	0.00381	--	3.09227	2.69615E-4	2.81938E-4	2.93477E-4	1.9106E-4	1.38805E-4
400	0.00535	0.00549	0.00562	0.00452	0.00389	--	3.1	2.75062E-4	2.89646E-4	3.03526E-4	1.96336E-4	1.45419E-4
399	0.00532	0.00551	0.00561	0.00447	0.00388	--	3.10777	2.73351E-4	2.93225E-4	3.03965E-4	1.9298E-4	1.45399E-4
398	0.00517	0.0054	0.0055	0.00437	0.00381	--	3.11558	2.59453E-4	2.83051E-4	2.93631E-4	1.8537E-4	1.40905E-4
397	0.00513	0.00539	0.00551	0.00434	0.00378	--	3.12343	2.56742E-4	2.83426E-4	2.96187E-4	1.83756E-4	1.39395E-4
396	0.00525	0.00541	0.00556	0.0044	0.0038	--	3.13131	2.70254E-4	2.86977E-4	3.03112E-4	1.89827E-4	1.41586E-4
395	0.00526	0.00541	0.00554	0.0045	0.00384	--	3.13924	2.7266E-4	2.88432E-4	3.02461E-4	1.9956E-4	1.45315E-4
394	0.0052	0.00539	0.00555	0.00448	0.00384	--	3.14721	2.67829E-4	2.87759E-4	3.05096E-4	1.98796E-4	1.46054E-4
393	0.0052	0.00543	0.00562	0.00441	0.00384	--	3.15522	2.69194E-4	2.93534E-4	3.14435E-4	1.93613E-4	1.46798E-4
392	0.00516	0.00542	0.00557	0.00438	0.0038	--	3.16327	2.66422E-4	2.93948E-4	3.10443E-4	1.91964E-4	1.4449E-4
391	0.00525	0.00541	0.00556	0.00442	0.00386	--	3.17136	2.7721E-4	2.94364E-4	3.10913E-4	1.96487E-4	1.49853E-4
390	0.0053	0.00544	0.00562	0.00452	0.00387	--	3.17949	2.83966E-4	2.99166E-4	3.19291E-4	2.06534E-4	1.51404E-4
389	0.00529	0.00549	0.00562	0.00448	0.00382	--	3.18766	2.84351E-4	3.06259E-4	3.20935E-4	2.03939E-4	1.48276E-4
388	0.00529	0.0056	0.00555	0.0044	0.00385	--	3.19588	2.85819E-4	3.20299E-4	3.14605E-4	1.97736E-4	1.51391E-4
387	0.00528	0.00559	0.00553	0.00446	0.00384	--	3.20413	2.86213E-4	3.20808E-4	3.13958E-4	2.04217E-4	1.51385E-4
386	0.00521	0.00549	0.00556	0.0045	0.0038	--	3.21244	2.8012E-4	3.11038E-4	3.1902E-4	2.08975E-4	1.49017E-4
385	0.0053	0.00563	0.00566	0.00453	0.00399	--	3.22078	2.91389E-4	3.28805E-4	3.32319E-4	2.12872E-4	1.65146E-4
384	0.00536	0.00562	0.00575	0.00461	0.00408	--	3.22917	2.99578E-4	3.29347E-4	3.4476E-4	2.21607E-4	1.73581E-4
383	0.00527	0.00547	0.00569	0.00451	0.00388	--	3.2376	2.91117E-4	3.13632E-4	3.39368E-4	2.13206E-4	1.57801E-4
382	0.00528	0.00548	0.00565	0.00446	0.00382	--	3.24607	2.93754E-4	3.1643E-4	3.36367E-4	2.09598E-4	1.5376E-4
381	0.00526	0.0054	0.00564	0.0045	0.0038	--	3.25459	2.93066E-4	3.08874E-4	3.36939E-4	2.14496E-4	1.52954E-4
380	0.00523	0.00541	0.0056	0.00455	0.00377	--	3.26316	2.91259E-4	3.11653E-4	3.33928E-4	2.20444E-4	1.51342E-4
379	0.00524	0.00551	0.00561	0.00456	0.00385	--	3.27177	2.93919E-4	3.24989E-4	3.36892E-4	2.22584E-4	1.58667E-4
378	0.00535	0.00563	0.00581	0.00502	0.00432	--	3.28042	3.08012E-4	3.41096E-4	3.63255E-4	2.71186E-4	2.00829E-4
377	0.00534	0.00542	0.00586	0.00507	0.00439	--	3.28912	3.08491E-4	3.17804E-4	3.71498E-4	2.78084E-4	2.08492E-4
376	0.00522	0.00543	0.00572	0.00486	0.00409	--	3.29787	2.96353E-4	3.20677E-4	3.55844E-4	2.56886E-4	1.81934E-4
375	0.00517	0.00544	0.00555	0.00484	0.00406	--	3.30667	2.92255E-4	3.23578E-4	3.36796E-4	2.56137E-4	1.80232E-4
374	0.00525	0.00545	0.00554	0.00476	0.00418	--	3.31551	3.02983E-4	3.26508E-4	3.3738E-4	2.49066E-4	1.92067E-4
373	0.00525	0.00534	0.00559	0.00477	0.0041	--	3.3244	3.0461E-4	3.15143E-4	3.45342E-4	2.51456E-4	1.85778E-4
372	0.00525	0.00531	0.00568	0.00475	0.00396	--	3.33333	3.0625E-4	3.1329E-4	3.58471E-4	2.50694E-4	1.7424E-4
371	0.00527	0.00547	0.00567	0.00478	0.00409	--	3.34232	3.10254E-4	3.34249E-4	3.59138E-4	2.55242E-4	1.86871E-4
370	0.0053	0.0055	0.00566	0.00476	0.00411	--	3.35135	3.15494E-4	3.39755E-4	3.5981E-4	2.5448E-4	1.89725E-4
369	0.00524	0.00549	0.00576	0.00479	0.00407	--	3.36043	3.10065E-4	3.40358E-4	3.74659E-4	2.59097E-4	1.87059E-4
368	0.00532	0.00559	0.00585	0.00492	0.00412	--	3.36957	3.21345E-4	3.5479E-4	3.88561E-4	2.74839E-4	1.92727E-4
367	0.0053	0.0055	0.00577	0.00478	0.00404	--	3.37875	3.20673E-4	3.45332E-4	3.80069E-4	2.60836E-4	1.86326E-4
366	0.00522	0.00539	0.0057	0.00467	0.00396	--	3.38798	3.12768E-4	3.33472E-4	3.72933E-4	2.50331E-4	1.8E-4
365	0.00532	0.0055	0.00572	0.00472	0.00413	--	3.39726	3.26649E-4	3.49127E-4	3.77615E-4	2.57123E-4	1.9686E-4
364	0.00532	0.00545	0.00579	0.0047	0.00412	--	3.40659	3.28446E-4	3.44694E-4	3.89043E-4	2.56352E-4	1.96986E-4
363	0.00525	0.00541	0.00574	0.00466	0.0041	--	3.41598	3.21624E-4	3.41527E-4	3.84462E-4	2.53397E-4	1.96154E-4
362	0.00524	0.0054	0.00582	0.00478	0.00418	--	3.42541	3.22173E-4	3.42148E-4	3.97441E-4	2.68091E-4	2.05012E-4
361	0.00526	0.00539	0.00582	0.00467	0.004	--	3.4349	3.26438E-4	3.42773E-4	3.99646E-4	2.57314E-4	1.88777E-4
360	0.00523	0.00542	0.0058	0.00467	0.00396	--	3.44444	3.2452E-4	3.48527E-4	3.99112E-4	2.58745E-4	1.8605E-4
359	0.00524	0.00548	0.00575	0.00466	0.00401	--	3.45404	3.2758E-4	3.58274E-4	3.94448E-4	2.59075E-4	1.91842E-4
358	0.00517	0.0055	0.00567	0.00462	0.00404	--	3.46369	3.2067E-4	3.62913E-4	3.85694E-4	2.56072E-4	1.95812E-4
357	0.00527	0.00554	0.0058	0.00477	0.00404	--	3.47339	3.35064E-4	3.70277E-4	4.05848E-4	2.74501E-4	1.96911E-4
356	0.00526	0.0054	0.00573	0.00468	0.00407	--	3.48315	3.35672E-4	3.53778E-4	3.98339E-4	2.65727E-4	2.0097E-4
355	0.00531	0.00543	0.00575	0.00471	0.00401	--	3.49296	3.44014E-4	3.59738E-4	4.03387E-4	2.70663E-4	1.96189E-4
354	0.00536	0.00548	0.00592	0.00471	0.00405	--	3.50282	3.52506E-4	3.68466E-4	4.30012E-4	2.72194E-4	2.01255E-4
353	0.00533	0.00558	0.00585	0.00472	0.00414	--	3.51275	3.50549E-4	3.84204E-4	4.22285E-4	2.74902E-4	2.11492E-4
352	0.00537	0.00557	0.00572	0.0047	0.00411	--	3.52273	3.57855E-4	3.85007E-4	4.06023E-4	2.74128E-4	2.09624E-4
351	0.00517	0.00542	0.00573	0.00473	0.00402	--	3.53276	3.33588E-4	3.6663E-4	4.09768E-4	2.79223E-4	2.01689E-4
350	0.00531	0.00554	0.00582	0.00482	0.00406	--	3.54286	3.53913E-4	3.85236E-4	4.25161E-4	2.91609E-4	2.06899E-4
349	0.00534	0.00554	0.00593	0.00481	0.00404	--	3.55301	3.59977E-4	3.87447E-4	4.43917E-4	2.92067E-4	2.06042E-4
348	0.00526	0.00556	0.00591	0.00458	0.00415	--	3.56322	3.51282E-4	3.92495E-4	4.43466E-4	2.66327E-4	2.18666E-4
347	0.00533	0.00562	0.00586	0.00468	0.00428	--	3.57349	3.62776E-4	4.03327E-4	4.3851E-4	2.79689E-4	2.33922E-4
346	0.00521	0.00564	0.00585	0.00484	0.00421	--	3.58382	3.48631E-4	4.08554E-4	4.39545E-4	3.00872E-4	2.27644E-4
345	0.00537	0.00562	0.00591	0.00486	0.00418	--	3.5942	3.72524E-4	4.08017E-4	4.51211E-4	3.05125E-4	2.25714E-4
344	0.00544	0.00547	0.0059	0.00473	0.00412	--	3.60465	3.84525E-4	3.88778E-4	4.52304E-4	2.90703E-4	2.20557E-4
343	0.00542	0.00554	0.006	0.0047	0.00402	--	3.61516	3.83931E-4	4.0112E-4	4.70498E-4	2.88703E-4	2.11206E-4
342	0.0054	0.00556	0.00599	0.00474	0.00417	--	3.62573	3.83335E-4	4.06388E-4	4.71677E-4	2.95357E-4	2.28593E-4
341	0.00535	0.00558	0.00597	0.00475	0.0042	--	3.63636	3.78479E-4	4.11721E-4	4.71285E-4	2.98347E-4	2.33256E-4
340	0.00525	0.00551	0.00581	0.00464	0.00412	--	3.64706	3.6661E-4	4.03821E-4	4.48991E-4	2.86366E-4	2.25777E-4
339	0.00527	0.00547	0.0058	0.00466	0.0041	--	3.65782	3.71591E-4	4.0033E-4	4.50091E-4	2.90547E-4	2.24912E-4
338	0.00532	0.00558	0.00594	0.00476	0.0041	--	3.66864	3.8092E-4	4.19062E-4	4.74879E-4	3.04947E-4	2.26244E-4
337	0.00541	0.0056	0.00592	0.00475	0.00411	--	3.67953	3.96258E-4	4.2458E-4	4.7449E-4	3.05472E-4	2.28701E-4
336	0.00545	0.00558	0.0059	0.00489	0.00436	--	3.69048	4.04537E-4	4.24066E-4	4.74099E-4	3.25674E-4	2.58903E-4
335	0.00542	0.00575	0.00584	0.00477	0.00427	--	3.70149	4.02487E-4	4.52991E-4	4.67282E-4	3.11739E-4	2.4981E-4
334	0.00526	0.00557	0.006	0.00475	0.00428	--	3.71257	3.81348E-4	4.27623E-4	4.96196E-4	3.10984E-4	2.52486E-4
333	0.00523	0.00541	0.0059	0.00467	0.00409	--	3.72372	3.79279E-4	4.05835E-4	4.8268E-4	3.02405E-4	2.31954E-4
332	0.00531	0.00564	0.00589	0.0048	0.00424	--	3.73494	3.93329E-4	4.43737E-4	4.83947E-4	3.21403E-4	2.50783E-4
331	0.00554	0.00565	0.00605	0.00499	0.00429	--	3.74622	4.30732E-4	4.48006E-4	5.13686E-4	3.49453E-4	2.58287E-4
330	0.00539	0.00558	0.00591	0.00471	0.00418	--	3.75758	4.10198E-4	4.39627E-4	4.93163E-4	3.13226E-4	2.46699E-4
329	0.00523	0.00548	0.00575	0.00467	0.00406	--	3.769	3.88557E-4	4.26592E-4	4.69664E-4	3.09803E-4	2.34155E-4
328	0.00532	0.00556	0.00598	0.00476	0.00412	--	3.78049	4.045E-4	4.4182E-4	5.11091E-4	3.23824E-4	2.426E-4
327	0.0056	0.00561	0.00616	0.00492	0.00433	--	3.79205	4.50945E-4	4.52557E-4	5.45644E-4	3.48079E-4	2.69602E-4
326	0.00543	0.00562	0.00613	0.00492	0.00429	--	3.80368	4.26587E-4	4.56963E-4	5.43662E-4	3.50218E-4	2.6627E-4
325	0.00541	0.00566	0.00608	0.00504	0.00439	--	3.81538	4.2606E-4	4.66347E-4	5.38126E-4	3.69775E-4	2.80547E-4
324	0.0056	0.00562	0.00613	0.00504	0.00455	--	3.82716	4.59335E-4	4.62622E-4	5.50395E-4	3.72061E-4	3.03233E-4
323	0.00546	0.00573	0.00602	0.00487	0.00416	--	3.83901	4.39363E-4	4.83891E-4	5.34111E-4	3.49539E-4	2.5505E-4
322	0.00541	0.0056	0.0061	0.00495	0.00427	--	3.85093	4.34036E-4	4.65059E-4	5.51812E-4	3.63364E-4	2.70388E-4
321	0.00554	0.00555	0.0062	0.00514	0.00441	--	3.86293	4.57987E-4	4.59642E-4	5.7361E-4	3.94239E-4	2.90209E-4
320	0.00558	0.00577	0.00627	0.00486	0.00437	--	3.875	4.67533E-4	4.99914E-4	5.90308E-4	3.54663E-4	2.86752E-4
319	0.00566	0.00573	0.0062	0.005	0.00441	--	3.88715	4.84055E-4	4.96102E-4	5.80825E-4	3.77748E-4	2.93859E-4
318	0.00561	0.00586	0.00616	0.00409	0.00336	--	3.89937	4.78536E-4	5.22137E-4	5.76966E-4	2.54352E-4	1.71659E-4
317	0.00559	0.00593	0.0063	0.00398	0.00331	--	3.91167	4.78133E-4	5.38064E-4	6.07304E-4	2.42377E-4	1.67641E-4
316	0.00554	0.0059	0.00629	0.00397	0.00321	--	3.92405	4.72595E-4	5.3601E-4	6.09215E-4	2.42689E-4	1.58664E-4
315	0.00571	0.00581	0.0065	0.00414	0.00309	--	3.93651	5.05236E-4	5.23088E-4	6.5471E-4	2.65597E-4	1.47958E-4
314	0.00553	0.00586	0.0065	0.00425	0.00321	--	3.94904	4.76908E-4	5.35524E-4	6.58887E-4	2.81684E-4	1.60692E-4
313	0.00564	0.00614	0.00654	0.00416	0.00334	--	3.96166	4.99244E-4	5.91686E-4	6.7129E-4	2.71607E-4	1.75084E-4
312	0.00583	0.00607	0.00667	0.0045	0.0034	--	3.97436	5.36873E-4	5.81985E-4	7.02726E-4	3.19859E-4	1.82596E-4
311	0.00563	0.00606	0.00643	0.0043	0.00326	--	3.98714	5.03894E-4	5.83805E-4	6.57271E-4	2.93941E-4	1.6895E-4
310	0.00585	0.00593	0.00659	0.00421	0.0033	--	4	5.4756E-4	5.62638E-4	6.9485E-4	2.83586E-4	1.7424E-4
309	0.00598	0.00607	0.00661	0.00419	0.00324	--	4.01294	5.75876E-4	5.9334E-4	7.03606E-4	2.82719E-4	1.6905E-4
308	0.00592	0.00612	0.00668	0.00423	0.00339	--	4.02597	5.68048E-4	6.07078E-4	7.23261E-4	2.90016E-4	1.86269E-4
307	0.00591	0.00627	0.00674	0.00443	0.00363	--	4.03909	5.69825E-4	6.4136E-4	7.41116E-4	3.20165E-4	2.14971E-4
306	0.00608	0.00624	0.00698	0.00438	0.00352	--	4.05229	6.07027E-4	6.39396E-4	8.00039E-4	3.15028E-4	2.03463E-4
305	0.00624	0.00657	0.00716	0.00456	0.00377	--	4.06557	6.43595E-4	7.13468E-4	8.47363E-4	3.43695E-4	2.34923E-4
304	0.00619	0.00655	0.00703	0.00454	0.00369	--	4.07895	6.37496E-4	7.13804E-4	8.22256E-4	3.42932E-4	2.26542E-4
303	0.00653	0.00659	0.00737	0.00492	0.00388	--	4.09241	7.14142E-4	7.27326E-4	9.09689E-4	4.05404E-4	2.52128E-4
302	0.00675	0.00681	0.00755	0.005	0.00407	--	4.10596	7.68134E-4	7.8185E-4	9.61E-4	4.21473E-4	2.79266E-4
301	0.00688	0.00695	0.00763	0.00504	0.00422	--	4.1196	8.03318E-4	8.19747E-4	9.88006E-4	4.31093E-4	3.02228E-4
300	0.00725	0.0071	0.00793	0.00534	0.00453	--	4.13333	8.98001E-4	8.61227E-4	0.00107	4.87173E-4	3.50588E-4
299	0.00752	0.00742	0.0083	0.00578	0.00471	--	4.14716	9.72605E-4	9.4691E-4	0.00118	5.74588E-4	3.81542E-4
298	0.00791	0.00797	0.00858	0.0061	0.00499	--	4.16107	0.00108	0.0011	0.00127	6.44274E-4	4.31134E-4
297	0.0082	0.00805	0.00885	0.00633	0.00529	--	4.17508	0.00117	0.00113	0.00137	6.98454E-4	4.878E-4
296	0.00878	0.00878	0.00955	0.00697	0.00599	--	4.18919	0.00135	0.00135	0.0016	8.52561E-4	6.29671E-4
295	0.00915	0.00912	0.00996	0.00752	0.0064	--	4.20339	0.00148	0.00147	0.00175	9.9916E-4	7.23701E-4
294	0.00966	0.00966	0.01046	0.00788	0.00679	--	4.21769	0.00166	0.00166	0.00195	0.0011	8.2014E-4
293	0.01012	0.00986	0.0106	0.00807	0.0071	--	4.23208	0.00183	0.00174	0.00201	0.00117	9.02869E-4
292	0.01067	0.01034	0.01144	0.00893	0.00769	--	4.24658	0.00205	0.00193	0.00236	0.00144	0.00107
291	0.0114	0.01104	0.01201	0.00941	0.00829	--	4.26117	0.00236	0.00221	0.00262	0.00161	0.00125
290	0.01182	0.0115	0.0125	0.00978	0.0088	--	4.27586	0.00255	0.00242	0.00286	0.00175	0.00142
289	0.01234	0.01159	0.0129	0.01002	0.00906	--	4.29066	0.0028	0.00247	0.00306	0.00185	0.00151
288	0.01286	0.01216	0.01327	0.01042	0.00944	--	4.30556	0.00307	0.00274	0.00326	0.00201	0.00165
287	0.01331	0.0124	0.01355	0.01084	0.01001	--	4.32056	0.00331	0.00287	0.00343	0.00219	0.00187
286	0.01356	0.0129	0.01396	0.01121	0.01025	--	4.33566	0.00346	0.00313	0.00366	0.00236	0.00197
285	0.01441	0.01349	0.0146	0.01187	0.01096	--	4.35088	0.00393	0.00344	0.00404	0.00267	0.00227
284	0.01472	0.01381	0.01475	0.01199	0.01112	--	4.3662	0.00413	0.00364	0.00415	0.00274	0.00236
283	0.01506	0.01418	0.01513	0.01243	0.01167	--	4.38163	0.00435	0.00386	0.00439	0.00297	0.00261
282	0.01562	0.01457	0.01555	0.01287	0.01182	--	4.39716	0.00472	0.0041	0.00468	0.0032	0.0027
281	0.01631	0.01495	0.01616	0.01341	0.01244	--	4.41281	0.00518	0.00435	0.00509	0.0035	0.00301
280	0.0167	0.01523	0.01634	0.01355	0.01258	--	4.42857	0.00547	0.00455	0.00524	0.0036	0.0031
279	0.01712	0.0159	0.01676	0.01402	0.0131	--	4.44444	0.00579	0.00499	0.00555	0.00388	0.00339
278	0.01744	0.01615	0.01703	0.01432	0.01348	--	4.46043	0.00605	0.00519	0.00577	0.00408	0.00362
277	0.01781	0.01633	0.0174	0.01466	0.01379	--	4.47653	0.00636	0.00534	0.00607	0.00431	0.00381
276	0.01826	0.0169	0.01799	0.01528	0.01415	--	4.49275	0.00673	0.00576	0.00653	0.00471	0.00404
275	0.01874	0.01709	0.01828	0.01544	0.01446	--	4.50909	0.00714	0.00594	0.00679	0.00485	0.00425
274	0.01904	0.01758	0.01866	0.0158	0.01495	--	4.52555	0.00742	0.00633	0.00713	0.00511	0.00458
273	0.01934	0.01765	0.01875	0.01583	0.01509	--	4.54212	0.00772	0.00643	0.00725	0.00517	0.0047
272	0.01971	0.01817	0.01913	0.01629	0.01557	--	4.55882	0.00807	0.00686	0.00761	0.00552	0.00504
271	0.02018	0.01846	0.01965	0.01677	0.01592	--	4.57565	0.00853	0.00713	0.00808	0.00589	0.00531
270	0.02054	0.01867	0.01978	0.017	0.01622	--	4.59259	0.0089	0.00735	0.00825	0.0061	0.00555
269	0.0209	0.01891	0.02017	0.0173	0.01652	--	4.60967	0.00928	0.0076	0.00864	0.00636	0.0058
268	0.02125	0.01932	0.02059	0.01768	0.01676	--	4.62687	0.00967	0.00799	0.00908	0.00669	0.00601
267	0.02131	0.0195	0.02062	0.01764	0.01695	--	4.64419	0.00979	0.0082	0.00917	0.00671	0.0062
266	0.02172	0.01976	0.02092	0.01798	0.01724	--	4.66165	0.01025	0.00849	0.00951	0.00703	0.00646
265	0.02207	0.02005	0.02128	0.01832	0.01772	--	4.67925	0.01066	0.0088	0.00992	0.00735	0.00688
264	0.02227	0.02028	0.02158	0.01858	0.01785	--	4.69697	0.01094	0.00907	0.01027	0.00762	0.00703
263	0.02263	0.02073	0.02199	0.01885	0.01831	--	4.71483	0.01138	0.00955	0.01075	0.0079	0.00745
262	0.02271	0.02091	0.02192	0.01883	0.01829	--	4.73282	0.01155	0.00979	0.01076	0.00794	0.00749
261	0.02331	0.0212	0.02237	0.01941	0.01885	--	4.75096	0.01226	0.01014	0.0113	0.0085	0.00802
260	0.02343	0.02136	0.0225	0.0195	0.01886	--	4.76923	0.01249	0.01038	0.01151	0.00865	0.00809
259	0.02391	0.02165	0.02276	0.01987	0.01918	--	4.78764	0.0131	0.01074	0.01187	0.00905	0.00843
258	0.02419	0.02191	0.02324	0.0202	0.0196	--	4.8062	0.01352	0.01109	0.01248	0.00943	0.00887
257	0.02439	0.02209	0.0233	0.02031	0.01979	--	4.8249	0.01385	0.01136	0.01264	0.0096	0.00912
256	0.02432	0.02211	0.0233	0.02017	0.01963	--	4.84375	0.01388	0.01147	0.01274	0.00954	0.00904
255	0.02439	0.02211	0.0233	0.02027	0.01976	--	4.86275	0.01407	0.01156	0.01284	0.00972	0.00923
254	0.0245	0.02216	0.02337	0.02029	0.01961	--	4.88189	0.01431	0.0117	0.01302	0.00981	0.00916
253	0.02445	0.02204	0.0233	0.02025	0.01961	--	4.90119	0.01436	0.01167	0.01304	0.00985	0.00924
252	0.02422	0.02187	0.02298	0.02004	0.0194	--	4.92063	0.0142	0.01158	0.01279	0.00972	0.00911
251	0.02407	0.02182	0.023	0.02013	0.01936	--	4.94024	0.01414	0.01162	0.01291	0.00989	0.00915
250	0.02377	0.02151	0.02285	0.01984	0.01916	--	4.96	0.0139	0.01138	0.01285	0.00968	0.00903
249	0.02358	0.02127	0.02259	0.01967	0.01896	--	4.97992	0.01379	0.01122	0.01266	0.0096	0.00891
248	0.0233	0.0212	0.02253	0.0192	0.0188	--	5	0.01357	0.01124	0.01269	0.00922	0.00884
247	0.02285	0.02068	0.0221	0.01887	0.01846	--	5.02024	0.01316	0.01078	0.01231	0.00897	0.00859
246	0.02249	0.02045	0.02176	0.01863	0.01819	--	5.04065	0.01285	0.01063	0.01203	0.00882	0.00841
245	0.02194	0.02004	0.02129	0.01818	0.01768	--	5.06122	0.01233	0.01029	0.01161	0.00847	0.00801
244	0.02134	0.01945	0.0208	0.01768	0.01709	--	5.08197	0.01176	0.00977	0.01117	0.00807	0.00754
243	0.02092	0.01911	0.02041	0.01724	0.01677	--	5.10288	0.0114	0.00951	0.01085	0.00774	0.00732
242	0.0204	0.01862	0.02002	0.01681	0.01623	--	5.12397	0.01093	0.0091	0.01052	0.00742	0.00692
241	0.01999	0.01827	0.01965	0.01651	0.01596	--	5.14523	0.01058	0.00884	0.01022	0.00722	0.00674
240	0.01951	0.01788	0.01925	0.01594	0.01554	--	5.16667	0.01016	0.00853	0.00989	0.00678	0.00645
239	0.01893	0.0174	0.01893	0.01563	0.01506	--	5.18828	0.00965	0.00815	0.00965	0.00658	0.00611
238	0.01839	0.01694	0.01847	0.01521	0.01463	--	5.21008	0.00918	0.00779	0.00926	0.00628	0.00581
237	0.01796	0.01648	0.01806	0.01485	0.01432	--	5.23207	0.00883	0.00743	0.00893	0.00604	0.00561
236	0.01759	0.01628	0.01786	0.01466	0.01398	--	5.25424	0.00854	0.00732	0.00881	0.00593	0.0054
235	0.0172	0.01609	0.0176	0.01429	0.01377	--	5.2766	0.00824	0.00721	0.00862	0.00569	0.00528
234	0.01677	0.01571	0.01721	0.01403	0.01348	--	5.29915	0.0079	0.00693	0.00832	0.00553	0.0051
233	0.01659	0.01556	0.01712	0.01382	0.01343	--	5.32189	0.0078	0.00686	0.0083	0.00541	0.00511
232	0.01639	0.01534	0.01718	0.01385	0.01342	--	5.34483	0.00767	0.00672	0.00843	0.00548	0.00514
231	0.01615	0.01513	0.01714	0.01382	0.01339	--	5.36797	0.00752	0.0066	0.00847	0.0055	0.00517
230	0.01623	0.01512	0.0174	0.01391	0.01362	--	5.3913	0.00766	0.00664	0.0088	0.00562	0.00539
229	0.01616	0.01514	0.01756	0.01417	0.01384	--	5.41485	0.00766	0.00672	0.00904	0.00589	0.00562
228	0.01611	0.01513	0.01774	0.01441	0.01401	--	5.4386	0.00768	0.00677	0.00931	0.00614	0.00581
227	0.01639	0.01528	0.01793	0.01459	0.01425	--	5.46256	0.00802	0.00697	0.00959	0.00635	0.00606
226	0.01653	0.01547	0.01832	0.015	0.01454	--	5.48673	0.00823	0.0072	0.0101	0.00677	0.00636
225	0.01702	0.01574	0.01869	0.01526	0.01487	--	5.51111	0.0088	0.00752	0.01061	0.00707	0.00672
224	0.01725	0.01598	0.01901	0.01557	0.01527	--	5.53571	0.00912	0.00783	0.01107	0.00743	0.00715
223	0.01763	0.01636	0.01959	0.01615	0.01584	--	5.56054	0.00961	0.00828	0.01187	0.00806	0.00776
222	0.01809	0.01666	0.02009	0.01661	0.01645	--	5.58559	0.01021	0.00866	0.01259	0.00861	0.00844
221	0.01867	0.01718	0.02068	0.01725	0.017	--	5.61086	0.01097	0.00929	0.01346	0.00937	0.0091
220	0.01928	0.01771	0.02125	0.01786	0.01765	--	5.63636	0.01181	0.00996	0.01435	0.01013	0.0099
219	0.02	0.01837	0.02186	0.01852	0.01827	--	5.6621	0.01282	0.01082	0.01532	0.011	0.0107
218	0.02069	0.01891	0.02252	0.01903	0.01891	--	5.68807	0.01385	0.01157	0.01641	0.01172	0.01157
217	0.02152	0.01954	0.02325	0.01984	0.01966	--	5.71429	0.01512	0.01247	0.01765	0.01285	0.01262
216	0.02242	0.02026	0.02403	0.02064	0.02038	--	5.74074	0.01657	0.01353	0.01903	0.01404	0.01369
215	0.02338	0.0211	0.02492	0.02156	0.02139	--	5.76744	0.01818	0.01481	0.02066	0.01546	0.01522
214	0.02443	0.02213	0.02607	0.02261	0.02229	--	5.79439	0.02004	0.01644	0.02282	0.01716	0.01668
213	0.02557	0.02327	0.02715	0.0238	0.02346	--	5.8216	0.02216	0.01835	0.02498	0.0192	0.01865
212	0.0269	0.02423	0.02834	0.02488	0.02473	--	5.84906	0.02476	0.02009	0.02748	0.02118	0.02092
211	0.02837	0.0255	0.02987	0.02634	0.02624	--	5.87678	0.0278	0.02246	0.03081	0.02396	0.02378
210	0.03001	0.02699	0.03148	0.02799	0.02785	--	5.90476	0.0314	0.0254	0.03455	0.02732	0.02704
209	0.03174	0.02853	0.03318	0.02965	0.0296	--	5.93301	0.03546	0.02865	0.03875	0.03095	0.03084
208	0.03368	0.03027	0.03503	0.03157	0.03149	--	5.96154	0.04031	0.03256	0.04361	0.03542	0.03524
207	0.03585	0.03232	0.03713	0.03376	0.03364	--	5.99034	0.04612	0.03748	0.04947	0.0409	0.04061
206	0.0385	0.03467	0.0398	0.0363	0.03631	--	6.01942	0.05371	0.04355	0.0574	0.04774	0.04777
205	0.04142	0.03716	0.04254	0.03903	0.03908	--	6.04878	0.06277	0.05052	0.06621	0.05574	0.05588
204	0.04469	0.04003	0.04555	0.04208	0.04219	--	6.07843	0.07379	0.0592	0.07666	0.06542	0.06577
203	0.0487	0.04363	0.04938	0.04594	0.04609	--	6.10837	0.08849	0.07103	0.09098	0.07875	0.07926
202	0.05371	0.04785	0.05424	0.05074	0.05101	--	6.13861	0.10871	0.08628	0.11086	0.09702	0.09805
201	0.0597	0.05294	0.06005	0.05643	0.05693	--	6.16915	0.13564	0.10666	0.13724	0.12119	0.12335
200	0.06689	0.05921	0.06711	0.0636	0.06433	--	6.2	0.17199	0.13476	0.17312	0.15549	0.15908
199	0.07613	0.06736	0.07635	0.07276	0.07378	--	6.23116	0.22503	0.17617	0.22634	0.20555	0.21136
198	0.08761	0.07751	0.08782	0.08413	0.08531	--	6.26263	0.30104	0.23563	0.30248	0.2776	0.28544
197	0.1018	0.09	0.10092	0.09723	0.09858	--	6.29442	0.41059	0.32092	0.40352	0.37455	0.38502
196	0.11974	0.10575	0.11676	0.11315	0.11477	--	6.32653	0.57386	0.4476	0.54566	0.51244	0.52722
195	0.14246	0.12577	0.13688	0.13314	0.13496	--	6.35897	0.82065	0.63963	0.75762	0.71679	0.73652
194	0.16994	0.14974	0.16078	0.157	0.15886	--	6.39175	1.17986	0.91604	1.0561	1.00702	1.03102
193	0.20371	0.17941	0.19015	0.18659	0.1886	--	6.42487	1.71298	1.32869	1.49252	1.43716	1.46829
192	0.24461	0.21549	0.22567	0.22231	0.22424		6.45833	2.49568	1.93685	2.12417	2.06138	2.09733
191	0.29283	0.25836	0.26738	0.26431	0.26615		6.49215	3.61416	2.81337	3.01325	2.94445	2.98559
