# Supplementary material for: Spectroscopic (UV/VIS, Raman) and Electrophoresis Study of Cytosine-Guanine Oligonucleotide DNA Influenced by Magnetic Field
Source: PLoS One. 2016 Mar 21;11(3):e0149488. doi: 10.1371/journal.pone.0149488 (PMC4801395; doi:10.1371/journal.pone.0149488)
Supplement: S2 Text — (TXT) [file pone.0149488.s003.txt]

Magnetic field 	B = 0 mT	B = 250 mT	B = 500 mT	B = 750 mT	B = 1000 mT
Energy Band gap (eV)	3.85	3.86	3.75	4.02	4.12
