# Supplementary material for: Spectroscopic (UV/VIS, Raman) and Electrophoresis Study of Cytosine-Guanine Oligonucleotide DNA Influenced by Magnetic Field
Source: PLoS One. 2016 Mar 21;11(3):e0149488. doi: 10.1371/journal.pone.0149488 (PMC4801395; doi:10.1371/journal.pone.0149488)
Supplement: S3 Text — (TXT) [file pone.0149488.s004.txt]

Analysis:
Image Name	Number of Lanes	Background Color	Background Correction	Disk Radius	Lanes Constant	Lane Sum	Lanes Straight
Untitled3	5	Black	No background correction	1	TRUE	FALSE	TRUE
Lanes :
Lane ID	Name	Start	End	Width	Mass	I-Max	I-Vol
A	N/A	203	446	57	100	94	377570
B	N/A	203	446	57	100	98	404460
C	N/A	203	446	57	100	98	408714
D	N/A	203	446	57	100	120	482333
E	N/A	203	446	57	100	120	493870
Bands:
Lane ID	Band ID	Name	MW	Rf	Top	Peak	Bottom	Left	Right	I-Max	I-Vol	I-%	I-Mass	Background Correction
A	A1	N/A	-	0.65	301	360	376	28	84	94	184708	48.92	48.92	0
B	B1	N/A	-	0.65	310	361	376	136	192	98	186425	46.09	46.09	0
C	C1	N/A	-	0.63	325	356	376	244	300	98	176383	43.16	43.16	0
D	D1	N/A	-	0.62	313	354	376	354	410	120	233896	48.49	48.49	0
E	E1	N/A	-	0.57	280	341	376	459	515	120	301945	61.14	61.14	0
MolecularWeight:
Band	A	B	C	D	E
1	-	-	-	-	-
