# Supplementary material for: Spectroscopic (UV/VIS, Raman) and Electrophoresis Study of Cytosine-Guanine Oligonucleotide DNA Influenced by Magnetic Field
Source: PLoS One. 2016 Mar 21;11(3):e0149488. doi: 10.1371/journal.pone.0149488 (PMC4801395; doi:10.1371/journal.pone.0149488)
Supplement: S4 Text — (TXT) [file pone.0149488.s005.txt]

	B= 0 m T	B= 250 m T	B= 500 m T	B= 750 m T	B=1000 m T
3200.06	1258.4767	820.8	1414.02919	1598.82686	1696.699
3199.27	1257.4754	819.309	1415.23698	1598.48436	1697.358
3198.47	1255.95329	814.89	1416.2042	1597.98353	1696.719
3197.68	1253.96766	813.861	1416.97949	1597.37075	1698.111
3196.89	1251.57937	807.453	1417.57796	1596.68909	1698.988
3196.1	1248.87101	805.555	1417.98784	1595.96905	1699.469
3195.3	1245.92235	807.911	1418.21122	1595.25419	1698.861
3194.51	1242.81201	806.862	1418.33999	1594.57373	1698.205
3193.72	1239.66856	806.704	1418.36907	1593.97437	1699.26
3192.92	1236.64873	801.675	1418.3789	1593.50034	1696.979
3192.13	1233.94954	799.915	1418.45547	1593.17661	1697.037
3191.34	1231.76969	807.681	1418.5009	1593.0031	1698.553
3190.55	1230.25738	810.005	1418.42972	1592.97397	1697.642
3189.75	1229.48194	811.447	1418.2618	1593.09621	1697.17
3188.96	1229.44908	811.988	1417.92997	1593.37556	1696.703
3188.16	1230.14091	812.984	1417.34733	1593.81172	1698.552
3187.37	1231.47591	812.412	1416.45457	1594.38245	1698.262
3186.58	1233.33548	815.344	1415.25659	1595.02347	1698.354
3185.78	1235.62975	815.028	1413.74497	1595.64112	1697.944
3184.99	1238.25272	814.888	1411.98838	1596.15861	1700.062
3184.2	1241.10314	817.965	1410.09266	1596.51648	1699.06
3183.4	1244.06582	821.34	1408.0214	1596.67906	1700.68
3182.61	1246.98051	821.052	1405.88119	1596.64477	1701.58
3181.81	1249.66518	823.997	1403.8303	1596.41084	1702.155
3181.02	1251.96648	827.447	1401.86948	1595.9645	1704.304
3180.22	1253.79149	828.642	1400.03136	1595.30842	1704.776
3179.43	1255.04755	828.578	1398.37089	1594.47668	1706.225
3178.63	1255.6851	829.104	1396.94721	1593.51106	1704.995
3177.84	1255.72679	833.779	1395.76125	1592.47249	1703.445
3177.04	1255.1994	836.309	1394.79462	1591.40518	1703.185
3176.25	1254.15623	836.263	1394.00756	1590.34276	1702.241
3175.45	1252.63992	833.896	1393.25448	1589.32718	1701.562
3174.66	1250.6592	838.642	1392.58213	1588.42575	1701.18
3173.86	1248.23311	838.25	1391.97023	1587.72076	1700.556
3173.07	1245.42243	838.579	1391.32638	1587.26872	1700.626
3172.27	1242.32313	839.033	1390.64072	1587.10782	1699.853
3171.47	1239.01517	840.216	1389.89247	1587.23223	1699.428
3170.68	1235.59729	846.837	1389.09092	1587.59728	1701.469
3169.88	1232.17664	850.163	1388.19368	1588.15186	1702.127
3169.09	1228.84404	854.585	1387.22261	1588.87598	1701.961
3168.29	1225.70124	856.335	1386.19544	1589.75012	1702.677
3167.49	1222.81134	857.228	1385.09894	1590.77614	1700.878
3166.7	1220.20898	860.482	1384.05225	1591.94549	1699.98
3165.9	1217.95531	861.02	1383.07308	1593.23255	1699.211
3165.1	1216.15301	864.627	1382.09872	1594.60557	1699.165
3164.31	1214.91713	866.042	1381.14784	1596.0562	1697.783
3163.51	1214.32053	869.036	1380.17577	1597.57508	1698.024
3162.71	1214.41663	872.31	1379.15576	1599.14125	1697.511
3161.91	1215.20946	875.049	1378.03491	1600.73015	1696.828
3161.12	1216.66471	879.517	1376.81289	1602.31582	1695.775
3160.32	1218.70745	879.349	1375.47511	1603.88577	1695.736
3159.52	1221.19171	881.612	1373.9606	1605.45853	1695.511
3158.72	1223.95072	884.807	1372.38107	1607.06619	1694.532
3157.93	1226.84116	888.516	1370.75272	1608.7327	1693.968
3157.13	1229.73626	892.28	1369.11594	1610.45476	1695.155
3156.33	1232.52098	892.038	1367.55823	1612.21633	1694.479
3155.53	1235.06333	890.977	1366.12513	1613.97209	1694.886
3154.73	1237.25079	890.471	1364.88517	1615.6712	1694.797
3153.94	1238.98971	893.791	1363.9024	1617.27699	1696.799
3153.14	1240.21945	892.466	1363.2335	1618.77505	1695.561
3152.34	1240.90169	894.239	1362.87661	1620.14334	1695.641
3151.54	1241.01687	895.758	1362.81664	1621.3727	1695.596
3150.74	1240.60176	891.469	1363.09322	1622.43458	1694.733
3149.94	1239.74071	889.849	1363.5999	1623.3	1693.539
3149.14	1238.5351	882.343	1364.24273	1623.95379	1692.556
3148.34	1237.09386	880.932	1364.9508	1624.39669	1690.194
3147.54	1235.4832	880.443	1365.60358	1624.62543	1690.941
3146.75	1233.75319	882.07	1366.10004	1624.64255	1689.241
3145.95	1231.93791	884.755	1366.40996	1624.4604	1687.386
3145.15	1230.04553	884.341	1366.48782	1624.1181	1687.492
3144.35	1228.05471	884.718	1366.27491	1623.66536	1685.873
3143.55	1225.94449	881.664	1365.81443	1623.14858	1683.669
3142.75	1223.72957	877.194	1365.22998	1622.59823	1685.136
3141.95	1221.46776	874.317	1364.5197	1622.02123	1687.458
3141.15	1219.23254	870.825	1363.73614	1621.40863	1686.872
3140.35	1217.10601	874.564	1362.96404	1620.74775	1686.193
3139.55	1215.15558	876.716	1362.18713	1619.99632	1685.714
3138.75	1213.45692	875.239	1361.42491	1619.10679	1682.492
3137.95	1212.07971	874.038	1360.65896	1618.05392	1683.619
3137.14	1211.06457	869.119	1359.76529	1616.8377	1684.578
3136.34	1210.42488	869.356	1358.6519	1615.47074	1686.776
3135.54	1210.16764	869.056	1357.30105	1613.98473	1688.154
3134.74	1210.2888	866.415	1355.72921	1612.40589	1686.298
3133.94	1210.78299	869.389	1353.90819	1610.79251	1686.031
3133.14	1211.59445	868.285	1351.89099	1609.22486	1685.556
3132.34	1212.63598	873.925	1349.72729	1607.78472	1687.171
3131.54	1213.79177	876.216	1347.44612	1606.55258	1686.584
3130.74	1214.92306	876.082	1345.12878	1605.60841	1688.148
3129.93	1215.86861	877.289	1342.8158	1605.03347	1686.989
3129.13	1216.46384	876.458	1340.53393	1604.91503	1684.995
3128.33	1216.57665	881.24	1338.29832	1605.29192	1684.517
3127.53	1216.12819	888.383	1336.20468	1606.16305	1686.19
3126.73	1215.09749	886.127	1334.31789	1607.51254	1684.154
3125.92	1213.54885	888.973	1332.6689	1609.29915	1684.37
3125.12	1211.57933	886.523	1331.26901	1611.46385	1683.735
3124.32	1209.35257	888.051	1330.0876	1613.91073	1682.912
3123.52	1207.05373	887.948	1329.10757	1616.4983	1682.172
3122.71	1204.8362	887.549	1328.29784	1619.09207	1682.511
3121.91	1202.81116	888.878	1327.55964	1621.58936	1683.31
3121.11	1201.05993	890.656	1326.81986	1623.90564	1685.26
3120.31	1199.62753	892.982	1326.03989	1625.97198	1684.765
3119.5	1198.5314	893.199	1325.18836	1627.72808	1686.146
3118.7	1197.75947	897.353	1324.24187	1629.12868	1686.119
3117.9	1197.29284	901.929	1323.21078	1630.17238	1686.409
3117.09	1197.08707	902.6809	1322.12135	1630.86657	1687.603
3116.29	1197.13093	902.4366	1321.01877	1631.22339	1688.463
3115.49	1197.37763	902.2693	1319.98674	1631.2704	1688.748
3114.68	1197.72868	907.1987	1319.10394	1631.03535	1687.55
3113.88	1198.0837	905.9467	1318.40272	1630.55139	1688.669
3113.07	1198.36112	908.1417	1317.86926	1629.85018	1688.639
3112.27	1198.50022	907.575	1317.46251	1628.93402	1688.584
3111.47	1198.4804	908.1701	1317.11323	1627.81904	1690.608
3110.66	1198.30489	905.2555	1316.79036	1626.54325	1691.113
3109.86	1198.02291	905.5493	1316.41587	1625.1355	1691.46
3109.05	1197.71631	906.9012	1315.94865	1623.60557	1692.315
3108.25	1197.50706	908.9182	1315.39798	1621.92549	1691.859
3107.44	1197.4669	911.309	1314.81249	1620.06132	1693.15
3106.64	1197.61444	910.6208	1314.19913	1618.01384	1694.57
3105.83	1197.95773	910.5943	1313.50864	1615.82735	1693.925
3105.03	1198.48059	913.6325	1312.65074	1613.55975	1692.766
3104.22	1199.14278	911.4428	1311.61382	1611.27209	1691.716
3103.42	1199.88778	915.3923	1310.34795	1609.0156	1690.909
3102.61	1200.63958	917.6989	1308.90705	1606.85689	1690.365
3101.81	1201.34712	920.7	1307.31835	1604.87396	1690.277
3101	1201.99441	925.7505	1305.65095	1603.12931	1692.124
3100.19	1202.60046	928.5865	1303.98902	1601.65764	1691.92
3099.39	1203.16123	934.9565	1302.44596	1600.47931	1691.343
3098.58	1203.6581	936.716	1301.04772	1599.586	1691.842
3097.78	1204.11521	936.2925	1299.74705	1598.97298	1692.292
3096.97	1204.57614	940.9365	1298.51891	1598.62672	1693.055
3096.16	1205.09535	939.1309	1297.33139	1598.51865	1695.367
3095.36	1205.71583	943.8336	1296.15971	1598.63599	1693.861
3094.55	1206.45239	952.939	1295.09182	1598.96078	1693.6
3093.74	1207.34494	955.7511	1294.09925	1599.43694	1692.469
3092.94	1208.45755	955.4583	1293.19243	1599.98609	1692.38
3092.13	1209.84591	952.2597	1292.42237	1600.51263	1692.248
3091.32	1211.50816	956.9318	1291.84896	1600.94499	1692.806
3090.52	1213.40402	958.7897	1291.43083	1601.25955	1692.502
3089.71	1215.52769	958.221	1291.07262	1601.45593	1692.494
3088.9	1217.87932	955.6545	1290.72764	1601.52472	1690.85
3088.09	1220.43935	961.2607	1290.36291	1601.46519	1690.789
3087.29	1223.16194	960.8638	1289.91089	1601.28899	1690.779
3086.48	1225.9854	962.0756	1289.45468	1601.03205	1690.321
3085.67	1228.91547	965.6376	1288.96346	1600.7308	1691.632
3084.86	1232.01187	968.2378	1288.52411	1600.40439	1690.835
3084.06	1235.35444	969.6627	1288.18137	1600.05544	1691.666
3083.25	1238.99597	973.8648	1287.98936	1599.69567	1693.158
3082.44	1242.98098	974.619	1287.92672	1599.35116	1691.495
3081.63	1247.39978	974.363	1287.91297	1599.07398	1691.983
3080.82	1252.31777	973.1728	1287.87497	1598.90851	1692.452
3080.01	1257.74174	977.0477	1287.70821	1598.89596	1691.896
3079.21	1263.63713	977.3133	1287.36485	1599.07162	1693.117
3078.4	1269.9317	982.3068	1286.95581	1599.43132	1694.904
3077.59	1276.58124	987.4512	1286.40953	1599.94212	1693.009
3076.78	1283.53722	989.65	1285.8351	1600.56296	1693.648
3075.97	1290.71168	995.12524	1285.26708	1601.24398	1693.359
3075.16	1297.96428	994.9649	1284.70581	1601.9632	1693.478
3074.35	1305.15382	994.04423	1284.04538	1602.7142	1692.895
3073.54	1312.18199	998.42474	1283.17785	1603.47774	1693.647
3072.73	1318.9399	1004.96572	1282.00591	1604.22439	1694.603
3071.92	1325.31591	1009.90983	1280.53594	1604.93133	1693.3
3071.11	1331.24902	1012.7716	1278.91588	1605.56801	1692.26
3070.3	1336.72511	1014.2463	1277.38391	1606.10461	1691.779
3069.49	1341.81525	1021.6014	1276.0451	1606.50409	1692.544
3068.68	1346.61552	1025.4123	1275.16713	1606.73694	1693.882
3067.87	1351.1924	1030.1584	1274.80452	1606.78911	1695.409
3067.06	1355.58896	1033.0954	1274.95044	1606.68156	1694.306
3066.25	1359.83542	1035.5815	1275.47265	1606.46707	1693.542
3065.44	1363.94919	1032.4574	1276.22247	1606.21044	1691.755
3064.63	1367.88544	1036.216	1277.04796	1605.95907	1691.479
3063.82	1371.56076	1038.8186	1277.88873	1605.7539	1693.144
3063.01	1374.91709	1040.8199	1278.77414	1605.60766	1692.958
3062.2	1377.91739	1037.3254	1279.76785	1605.50891	1691.834
3061.39	1380.57629	1038.8115	1280.75373	1605.45681	1692.433
3060.57	1382.9006	1038.4283	1281.79425	1605.45853	1693.772
3059.76	1384.83717	1042.1354	1282.79566	1605.52485	1694.301
3058.95	1386.31698	1044.0139	1283.68872	1605.68292	1694.753
3058.14	1387.25435	1045.5484	1284.34761	1605.94231	1693.578
3057.33	1387.56605	1048.2292	1284.6956	1606.2912	1694.358
3056.52	1387.15218	1051.6944	1284.69791	1606.70471	1693.959
3055.71	1385.95046	1049.0093	1284.4605	1607.15356	1693.39
3054.89	1383.97827	1050.4719	1284.08096	1607.59956	1691.854
3054.08	1381.3442	1048.6711	1283.63068	1608.0112	1691.43
3053.27	1378.22016	1045.0757	1283.12825	1608.35785	1690.331
3052.46	1374.75765	1040.7495	1282.69024	1608.63215	1690.838
3051.64	1371.03575	1044.6051	1282.25138	1608.83899	1690.567
3050.83	1367.08918	1044.9935	1281.7631	1609.00276	1690.159
3050.02	1362.87124	1046.3165	1281.13297	1609.14909	1688.897
3049.21	1358.29737	1042.145	1280.29312	1609.28177	1690.225
3048.39	1353.24104	1040.165	1279.20412	1609.37018	1691.159
3047.58	1347.61346	1038.07	1277.88819	1609.38361	1691.501
3046.77	1341.39842	1040.3835	1276.40455	1609.28034	1688.837
3045.95	1334.66995	1041.3459	1274.79274	1609.02725	1689.052
3045.14	1327.52829	1046.6314	1273.09594	1608.62573	1687.151
3044.33	1320.07759	1049.1843	1271.43843	1608.08234	1687.41
3043.51	1312.40627	1048.3787	1269.81476	1607.39868	1686.572
3042.7	1304.60906	1045.6034	1268.2621	1606.58855	1688.094
3041.89	1296.76088	1043.7215	1266.79905	1605.65752	1687.426
3041.07	1288.95981	1047.407	1265.46644	1604.60723	1686.291
3040.26	1281.31869	1046.1396	1264.30289	1603.45246	1686.86
3039.44	1274.01313	1044.3336	1263.40783	1602.21805	1684.922
3038.63	1267.25908	1044.2339	1262.85297	1600.93278	1686.331
3037.81	1261.27869	1042.5664	1262.632	1599.6408	1687.506
3037	1256.21134	1043.3691	1262.72988	1598.40277	1691.268
3036.19	1252.11137	1040.7214	1263.16177	1597.29888	1691.482
3035.37	1248.9322	1036.682	1263.78773	1596.39811	1690.882
3034.56	1246.57434	1034.4352	1264.53624	1595.7606	1690.476
3033.74	1244.86957	1030.8962	1265.30358	1595.4268	1690.361
3032.93	1243.6337	1031.8959	1265.98014	1595.41205	1689.885
3032.11	1242.70293	1030.6026	1266.51567	1595.72418	1687.824
3031.29	1241.97083	1023.1104	1266.89205	1596.38377	1687.499
3030.48	1241.3759	1020.262	1267.09226	1597.38245	1686.455
3029.66	1240.87669	1016.5615	1267.0967	1598.69813	1687.583
3028.85	1240.3817	1009.92137	1266.94277	1600.30666	1689.41
3028.03	1239.80139	1004.17135	1266.67685	1602.15811	1690.512
3027.22	1239.03809	1004.24517	1266.33453	1604.18733	1691.476
3026.4	1238.03006	1003.14226	1266.03454	1606.32936	1691.86
3025.58	1236.71531	1001.62786	1265.80432	1608.49539	1692.514
3024.77	1235.05647	1001.38941	1265.68036	1610.59547	1693.695
3023.95	1233.04474	999.25298	1265.65439	1612.55467	1695.796
3023.14	1230.68482	1000.35362	1265.6973	1614.31327	1695.868
3022.32	1227.96981	994.83859	1265.75815	1615.81959	1695.76
3021.5	1224.8432	993.90083	1265.76197	1617.0477	1695.26
3020.69	1221.15918	992.02336	1265.70581	1617.99466	1694.507
3019.87	1216.79583	985.7494	1265.57124	1618.66689	1693.228
3019.05	1211.65125	984.3363	1265.33524	1619.06548	1692.569
3018.23	1205.71034	985.9038	1265.0215	1619.20477	1691.809
3017.42	1199.01528	979.6639	1264.6151	1619.10089	1691.984
3016.6	1191.69798	978.5953	1264.09309	1618.78478	1691.277
3015.78	1183.96393	977.4515	1263.46767	1618.30635	1690.238
3014.97	1176.06404	977.4829	1262.79534	1617.71915	1691.259
3014.15	1168.26108	972.4639	1262.12443	1617.05067	1690.571
3013.33	1160.75701	969.5333	1261.5428	1616.33219	1689.651
3012.51	1153.66147	963.9917	1261.17336	1615.60211	1688.954
3011.69	1147.10461	963.319	1261.05655	1614.88833	1689.71
3010.88	1141.19625	959.8416	1261.20614	1614.21536	1688.772
3010.06	1136.04724	955.8769	1261.58691	1613.60517	1688.142
3009.24	1131.73114	953.9142	1262.09435	1613.06273	1687.577
3008.42	1128.31645	949.4509	1262.6242	1612.60105	1687.534
3007.6	1125.83112	946.4212	1263.09721	1612.24889	1689.462
3006.78	1124.26012	943.8083	1263.49127	1612.03541	1688.991
3005.96	1123.53144	940.8415	1263.77999	1611.97166	1689.819
3005.15	1123.47314	936.7307	1264.01122	1612.06631	1690.241
3004.33	1123.86834	935.8189	1264.25213	1612.31415	1690.693
3003.51	1124.58715	931.4908	1264.4877	1612.69086	1692.067
3002.69	1125.5286	929.2166	1264.72967	1613.1683	1690.486
3001.87	1126.65742	923.8376	1264.93995	1613.71671	1690.164
3001.05	1127.97845	923.375	1265.10768	1614.29364	1690.779
3000.23	1129.53593	919.5496	1265.19247	1614.86695	1691.017
2999.41	1131.37909	918.9487	1265.20458	1615.39941	1690.758
2998.59	1133.56373	918.1157	1265.16045	1615.84431	1691.716
2997.77	1136.11126	918.6557	1265.07026	1616.14678	1692.033
2996.95	1138.96907	919.2716	1264.95451	1616.26872	1694.149
2996.13	1142.08192	918.524	1264.86539	1616.20013	1693.35
2995.31	1145.45059	917.8868	1264.8141	1615.94358	1693.228
2994.49	1149.04942	917.5026	1264.79372	1615.51605	1692.806
2993.67	1152.849	919.946	1264.74852	1614.94344	1692.755
2992.85	1156.79297	920.9864	1264.61289	1614.24952	1693.437
2992.03	1160.78493	919.5894	1264.33307	1613.48051	1694.356
2991.21	1164.70597	920.7758	1263.89899	1612.70555	1694.994
2990.39	1168.45045	922.7934	1263.33466	1611.97926	1696.499
2989.56	1171.90965	930.1604	1262.64857	1611.33614	1696.359
2988.74	1174.96765	934.8269	1261.86497	1610.81213	1699.638
2987.92	1177.6039	939.6662	1261.0904	1610.43279	1698.963
2987.1	1179.9053	946.0118	1260.36958	1610.2236	1700.002
2986.28	1182.00122	954.7478	1259.72367	1610.22066	1700.74
2985.46	1184.06341	956.5565	1259.1801	1610.43371	1702.603
2984.64	1186.27318	962.0816	1258.71785	1610.84451	1702.429
2983.81	1188.78406	964.7102	1258.36121	1611.42697	1703.245
2982.99	1191.73887	967.8979	1258.18549	1612.12968	1701.564
2982.17	1195.27012	975.6823	1258.25857	1612.89182	1701.749
2981.35	1199.45422	979.2489	1258.55089	1613.66427	1701.68
2980.52	1204.2962	987.2126	1259.09673	1614.41097	1703.649
2979.7	1209.81484	993.85559	1259.93345	1615.11465	1701.182
2978.88	1216.00189	998.31661	1260.97392	1615.75533	1702.656
2978.06	1222.80239	1002.19308	1262.09919	1616.30652	1703.741
2977.23	1230.11563	1009.37003	1263.23288	1616.73821	1704.035
2976.41	1237.80388	1015.3923	1264.2856	1617.02799	1704.2
2975.59	1245.71454	1019.4972	1265.20873	1617.18306	1705.267
2974.77	1253.71381	1026.5668	1266.04753	1617.22425	1707.286
2973.94	1261.70247	1033.8268	1266.82387	1617.16274	1707.823
2973.12	1269.58398	1040.2063	1267.52239	1617.01055	1711.15
2972.29	1277.27405	1047.9389	1268.24772	1616.79648	1713.828
2971.47	1284.7674	1054.2904	1269.08272	1616.55142	1713.647
2970.65	1292.06995	1057.9564	1269.9498	1616.32021	1711.742
2969.82	1299.18437	1064.643	1270.8281	1616.14156	1713.237
2969	1306.10144	1071.2591	1271.74367	1616.01505	1713.186
2968.18	1312.80635	1075.067	1272.7115	1615.93392	1714.557
2967.35	1319.26265	1081.1659	1273.67175	1615.90176	1716.022
2966.53	1325.43247	1084.0459	1274.60543	1615.9237	1717.574
2965.7	1331.27609	1085.1527	1275.42621	1616.02746	1718.2
2964.88	1336.69237	1093.7116	1275.99016	1616.25785	1719.155
2964.05	1341.55964	1102.785	1276.34567	1616.64702	1718.718
2963.23	1345.81335	1108.584	1276.50252	1617.23051	1719.585
2962.4	1349.3911	1115.783	1276.43466	1618.0268	1719.662
2961.58	1352.2635	1124.539	1276.15839	1619.03439	1720.173
2960.75	1354.44926	1128.933	1275.75716	1620.24912	1719.399
2959.93	1356.01942	1134.508	1275.29167	1621.67149	1718.353
2959.1	1357.07194	1135.631	1274.77376	1623.30148	1717.97
2958.28	1357.76139	1142.405	1274.24997	1625.12055	1717.454
2957.45	1358.25995	1150.364	1273.69412	1627.09087	1715.803
2956.63	1358.68201	1153.325	1273.09694	1629.16539	1716.769
2955.8	1359.14007	1157.441	1272.60015	1631.29639	1718.571
2954.98	1359.77707	1162.469	1272.22062	1633.43395	1719.614
2954.15	1360.70898	1164.988	1271.92715	1635.51615	1720.202
2953.32	1362.04448	1169.53	1271.74511	1637.45195	1720.446
2952.5	1363.88422	1171.477	1271.70358	1639.1361	1722.073
2951.67	1366.31957	1174.045	1271.77925	1640.49931	1723.658
2950.84	1369.4048	1177.24	1271.91191	1641.49593	1722.101
2950.02	1373.18911	1181.515	1272.18139	1642.11217	1723.617
2949.19	1377.68332	1184.751	1272.58478	1642.36049	1723.896
2948.36	1382.83436	1187.053	1273.13402	1642.26143	1723.064
2947.54	1388.58554	1189.212	1273.95416	1641.82887	1724.691
2946.71	1394.88405	1196.396	1274.98026	1641.09316	1726.931
2945.88	1401.64964	1203.338	1276.12392	1640.0772	1729.202
2945.06	1408.80109	1204.679	1277.30314	1638.82121	1731.126
2944.23	1416.26397	1210.869	1278.43529	1637.39856	1732.346
2943.4	1423.96771	1219.683	1279.37256	1635.89938	1733.258
2942.57	1431.83544	1225.403	1279.97299	1634.42118	1735.444
2941.75	1439.79692	1232.732	1280.25741	1633.0573	1738.325
2940.92	1447.76598	1238.299	1280.20499	1631.90874	1738.343
2940.09	1455.65139	1241.382	1279.82627	1631.08012	1739.082
2939.26	1463.38363	1248.86	1279.2654	1630.65511	1739.885
2938.43	1470.91446	1254.433	1278.49111	1630.67641	1741.59
2937.61	1478.21752	1261.98	1277.50361	1631.12891	1744.64
2936.78	1485.30646	1267.036	1276.35862	1631.96399	1745.618
2935.95	1492.23738	1269.51	1275.20783	1633.12549	1749.075
2935.12	1499.10083	1276.256	1274.08136	1634.57685	1751.486
2934.29	1505.99307	1278.189	1273.03184	1636.2634	1753.289
2933.46	1513.00581	1281.704	1272.14524	1638.12741	1754.69
2932.63	1520.21869	1292.791	1271.39552	1640.08582	1757.634
2931.8	1527.69753	1297.487	1270.75479	1642.04209	1759.485
2930.97	1535.49199	1303.054	1270.28068	1643.87678	1761.9
2930.15	1543.65464	1309.402	1269.83034	1645.48413	1762.328
2929.32	1552.24407	1316.772	1269.34883	1646.77081	1764.666
2928.49	1561.31966	1325.098	1268.75847	1647.68576	1767.657
2927.66	1570.95734	1336.139	1268.06986	1648.2136	1768.829
2926.83	1581.2026	1343.874	1267.23864	1648.36524	1771.005
2926	1592.06288	1351.605	1266.35198	1648.16851	1772.067
2925.17	1603.50366	1364.58	1265.53726	1647.66346	1773.905
2924.34	1615.44762	1374.076	1264.86559	1646.91359	1774.328
2923.51	1627.77894	1381.493	1264.47111	1645.96763	1774.304
2922.68	1640.35124	1387.363	1264.51363	1644.83799	1776.814
2921.85	1653.02402	1394.318	1265.02653	1643.51937	1776.16
2921.01	1665.67575	1401.558	1266.12288	1642.00188	1778.787
2920.18	1678.22017	1409.172	1267.82331	1640.30662	1780.197
2919.35	1690.61749	1413.798	1270.16577	1638.4858	1781.877
2918.52	1702.82822	1419.634	1273.05415	1636.61093	1783.371
2917.69	1714.8197	1426.28	1276.4581	1634.72653	1786.03
2916.86	1726.53814	1436.321	1280.33135	1632.87878	1787.864
2916.03	1737.91481	1444.375	1284.4911	1631.10898	1791.689
2915.2	1748.84926	1449.977	1288.78574	1629.47015	1791.536
2914.37	1759.19528	1460.967	1293.07129	1628.01116	1793.854
2913.53	1768.7887	1460.059	1297.12973	1626.7959	1796.065
2912.7	1777.46542	1461.557	1300.9004	1625.88428	1799.711
2911.87	1785.0872	1463.526	1304.26518	1625.34502	1802.101
2911.04	1791.54053	1462.105	1307.20888	1625.23248	1805.142
2910.21	1796.6984	1462.142	1309.66381	1625.58147	1808.5
2909.37	1800.44331	1462.544	1311.65261	1626.40216	1810.866
2908.54	1802.67366	1469.133	1313.27794	1627.6885	1813.638
2907.71	1803.3277	1463.871	1314.59134	1629.42487	1814.655
2906.88	1802.37679	1462.173	1315.67826	1631.55812	1816.058
2906.04	1799.81969	1464.768	1316.6751	1633.99552	1819.19
2905.21	1795.72434	1463.575	1317.68026	1636.63909	1821.54
2904.38	1790.23385	1461.286	1318.86529	1639.39786	1824.703
2903.55	1783.55779	1459.139	1320.26845	1642.21197	1827.049
2902.71	1775.90297	1451.754	1322.00154	1645.0363	1827.862
2901.88	1767.41484	1448.391	1323.9839	1647.81982	1829.861
2901.05	1758.19175	1445.509	1326.15989	1650.49096	1831.513
2900.21	1748.26986	1441.376	1328.45563	1653.00913	1835.865
2899.38	1737.63303	1437.326	1330.71084	1655.35412	1837.398
2898.54	1726.19714	1433.269	1332.832	1657.52574	1838.727
2897.71	1713.83728	1427.15	1334.79668	1659.53385	1838.706
2896.88	1700.46992	1416.23	1336.60286	1661.38762	1842.368
2896.04	1686.08194	1407.528	1338.32211	1663.08962	1843.118
2895.21	1670.72076	1400.915	1339.9503	1664.65056	1843.154
2894.37	1654.44763	1392.478	1341.57081	1666.06215	1846.05
2893.54	1637.32618	1386.17	1343.17989	1667.32252	1849.575
2892.71	1619.46319	1380.745	1344.84875	1668.43348	1852.853
2891.87	1600.99865	1376.461	1346.6093	1669.39569	1856.077
2891.04	1582.08736	1367.628	1348.46358	1670.20416	1858.538
2890.2	1562.8603	1357.843	1350.47346	1670.83345	1860.72
2889.37	1543.45874	1348.854	1352.70011	1671.23987	1861.236
2888.53	1524.06151	1338.854	1355.17256	1671.4197	1860.179
2887.7	1504.8631	1328.896	1357.87811	1671.39038	1860.451
2886.86	1486.02154	1320.34	1360.69239	1671.18877	1861.017
2886.03	1467.60931	1312.767	1363.55352	1670.85037	1861.713
2885.19	1449.6531	1302.297	1366.28269	1670.39851	1861.836
2884.35	1432.1834	1291.27	1368.79062	1669.85078	1861.087
2883.52	1415.24465	1284.045	1370.91507	1669.26505	1861.75
2882.68	1398.89404	1276.842	1372.54338	1668.70392	1863.647
2881.85	1383.1962	1271.276	1373.64075	1668.22142	1864.024
2881.01	1368.2509	1262.719	1374.1861	1667.85551	1865.075
2880.17	1354.19331	1257.329	1374.13408	1667.60618	1864.861
2879.34	1341.15278	1248.977	1373.44284	1667.46532	1863.954
2878.5	1329.20119	1235.093	1372.11584	1667.43172	1861.59
2877.66	1318.3152	1230.01	1370.18086	1667.49607	1861.4
2876.83	1308.44768	1224.285	1367.60875	1667.65704	1859.75
2875.99	1299.53543	1212.656	1364.48156	1667.90744	1857.404
2875.15	1291.52694	1207.82	1360.84717	1668.24063	1855.202
2874.32	1284.37434	1199.998	1356.82726	1668.65683	1851.698
2873.48	1278.02861	1196.081	1352.5754	1669.15229	1851.566
2872.64	1272.46222	1189.79	1348.20075	1669.71354	1849.698
2871.8	1267.68008	1181.106	1343.8068	1670.3409	1848.605
2870.97	1263.67679	1178.546	1339.42832	1671.01549	1846.137
2870.13	1260.40191	1170.417	1335.09331	1671.72295	1842.119
2869.29	1257.75191	1166.779	1330.81033	1672.4523	1839.508
2868.45	1255.65986	1163.372	1326.53881	1673.18384	1836.923
2867.62	1254.07049	1161.218	1322.30561	1673.90261	1834.06
2866.78	1252.95886	1163.353	1318.12131	1674.60702	1830.454
2865.94	1252.30465	1158.604	1314.05814	1675.25842	1828.016
2865.1	1252.0785	1155.59	1310.20742	1675.78978	1824.807
2864.26	1252.25721	1155.514	1306.60519	1676.12829	1822.489
2863.42	1252.81342	1152.977	1303.25753	1676.18089	1817.774
2862.58	1253.67392	1154.224	1300.19148	1675.88719	1814.147
2861.75	1254.72902	1156.258	1297.40514	1675.20914	1812.579
2860.91	1255.86341	1157.572	1294.92512	1674.11557	1808.15
2860.07	1257.04346	1154.1	1292.77795	1672.60149	1805.515
2859.23	1258.25335	1155.17	1291.04208	1670.68963	1804.257
2858.39	1259.52416	1154.881	1289.73244	1668.4181	1801.765
2857.55	1260.87623	1156.205	1288.90499	1665.83289	1799.967
2856.71	1262.30969	1157.07	1288.55911	1662.98052	1798.403
2855.87	1263.80413	1159.993	1288.62872	1659.90714	1797.614
2855.03	1265.28972	1161.601	1289.03445	1656.68421	1794.858
2854.19	1266.6519	1161.026	1289.69301	1653.39282	1795.118
2853.35	1267.78477	1162.509	1290.44396	1650.1346	1793.323
2852.51	1268.62664	1158.283	1291.1811	1647.01276	1793.137
2851.67	1269.21717	1160.352	1291.78408	1644.11696	1791.984
2850.83	1269.61291	1158.912	1292.19952	1641.52977	1791.087
2849.99	1269.91189	1161.966	1292.34943	1639.31386	1789.882
2849.15	1270.16883	1157.674	1292.27074	1637.49421	1790.605
2848.31	1270.40688	1156.85	1291.99595	1636.09074	1789.154
2847.47	1270.58614	1156.378	1291.57985	1635.12419	1788.994
2846.63	1270.58459	1152.463	1291.11441	1634.58397	1788.484
2845.79	1270.22903	1150.363	1290.65994	1634.47099	1789.193
2844.94	1269.36306	1146.934	1290.28091	1634.7604	1790.794
2844.1	1267.87217	1143.529	1290.03357	1635.40626	1791.713
2843.26	1265.70703	1143.07	1289.91613	1636.35377	1790.709
2842.42	1262.80893	1140	1289.9411	1637.54011	1791.477
2841.58	1259.16377	1137.107	1290.09085	1638.88664	1790.832
2840.74	1254.74387	1132.584	1290.42292	1640.31777	1790.439
2839.89	1249.53849	1132.61	1290.96411	1641.76725	1791.293
2839.05	1243.54051	1130.693	1291.72827	1643.16951	1793.254
2838.21	1236.76465	1124.923	1292.73015	1644.46878	1792.555
2837.37	1229.26373	1120.662	1293.88987	1645.61495	1792.105
2836.53	1221.17239	1115.018	1295.1736	1646.5753	1792.386
2835.68	1212.68287	1110.886	1296.50553	1647.3214	1791.817
2834.84	1204.0023	1110.376	1297.82933	1647.82636	1792.534
2834	1195.26896	1101.646	1299.09856	1648.06406	1794.212
2833.16	1186.59816	1097.4368	1300.29989	1648.00838	1793.29
2832.31	1178.00944	1090.8999	1301.54329	1647.63761	1790.929
2831.47	1169.4676	1085.3209	1302.86448	1646.95254	1787.658
2830.63	1160.88699	1079.2249	1304.27424	1645.96809	1788.059
2829.78	1152.16266	1077.1416	1305.79318	1644.6833	1788.887
2828.94	1143.19609	1076.7075	1307.39952	1643.11095	1786.721
2828.1	1133.97262	1075.5334	1309.07108	1641.24982	1787.091
2827.25	1124.51425	1071.5678	1310.69856	1639.1042	1787.582
2826.41	1114.8636	1069.2509	1312.28197	1636.68961	1787.715
2825.56	1105.05384	1061.1512	1313.75492	1634.04338	1786.126
2824.72	1095.16531	1055.9973	1315.08958	1631.20174	1783.658
2823.88	1085.26416	1053.3839	1316.29933	1628.20649	1783.419
2823.03	1075.43433	1047.6488	1317.29088	1625.11448	1780.872
2822.19	1065.75522	1041.8199	1317.94923	1621.98871	1780.269
2821.34	1056.30526	1036.0326	1318.21905	1618.90374	1777.49
2820.5	1047.17215	1032.1595	1318.03996	1615.95315	1775.469
2819.65	1038.49542	1029.0248	1317.40079	1613.22243	1773.055
2818.81	1030.36362	1023.495	1316.28771	1610.77118	1771.088
2817.96	1022.83107	1018.3112	1314.83643	1608.63152	1768.231
2817.12	1015.90725	1015.1306	1313.06226	1606.81509	1764.552
2816.27	1009.60389	1015.0203	1311.0838	1605.31472	1763.08
2815.43	1003.88212	1012.5658	1309.0173	1604.12871	1759.308
2814.58	998.69704	1007.35013	1306.85873	1603.25652	1755.707
2813.74	993.98945	996.90874	1304.62076	1602.68499	1753.518
2812.89	989.69067	991.87382	1302.36663	1602.36411	1750.293
2812.05	985.75362	987.1641	1300.136	1602.24715	1746.378
2811.2	982.17799	981.8613	1298.02549	1602.2764	1742.988
2810.35	978.9191	983.2784	1296.11977	1602.39894	1739.665
2809.51	975.9307	981.5986	1294.51303	1602.56643	1735.129
2808.66	973.15675	981.2724	1293.14261	1602.73214	1730.891
2807.82	970.55725	981.4348	1292.05801	1602.84939	1726.88
2806.97	968.07847	976.2224	1291.20043	1602.90168	1723.81
2806.12	965.6884	973.7422	1290.48027	1602.91354	1720.77
2805.28	963.3714	972.892	1289.86918	1602.91443	1714.805
2804.43	961.13446	972.0504	1289.29424	1602.93984	1711.47
2803.58	959.02163	970.3602	1288.73067	1603.02299	1707.676
2802.74	957.10066	965.342	1288.26572	1603.16894	1706.099
2801.89	955.40021	968.7968	1287.92363	1603.36553	1703.82
2801.04	953.94613	967.1445	1287.74299	1603.59809	1703.131
2800.19	952.7373	967.4186	1287.61904	1603.86775	1699.081
2799.35	951.76748	963.4124	1287.58353	1604.19453	1696.488
2798.5	951.00584	960.0938	1287.58072	1604.63029	1692.398
2797.65	950.40335	961.3848	1287.56455	1605.21268	1690.514
2796.8	949.88414	959.9406	1287.50189	1605.96299	1689.209
2795.95	949.35474	961.1258	1287.34804	1606.87729	1687.269
2795.11	948.71359	964.3987	1287.15982	1607.95278	1687.26
2794.26	947.86564	959.4994	1287.03109	1609.17112	1687.737
2793.41	946.70237	960.502	1286.89836	1610.50409	1685.311
2792.56	945.14814	961.3673	1286.79793	1611.9124	1685.443
2791.71	943.17076	962.6051	1286.58412	1613.3593	1685.418
2790.86	940.79092	960.8586	1286.28381	1614.82759	1682.494
2790.02	938.06636	962.2233	1285.81512	1616.31224	1683.266
2789.17	935.05712	960.8085	1285.16289	1617.8205	1682.332
2788.32	931.81028	958.9562	1284.30263	1619.32814	1682.49
2787.47	928.37458	958.9327	1283.26418	1620.79703	1681.883
2786.62	924.79845	958.5447	1282.1836	1622.16704	1681.947
2785.77	921.13423	960.6521	1281.14011	1623.36302	1681.61
2784.92	917.41251	961.0615	1280.04759	1624.32047	1682.09
2784.07	913.68226	965.5825	1278.95729	1625.01135	1682.195
2783.22	909.99774	964.3944	1277.77761	1625.45132	1684.23
2782.37	906.40407	966.0654	1276.60386	1625.68729	1684.024
2781.52	902.93641	964.4245	1275.43432	1625.77672	1684.165
2780.67	899.58514	964.1153	1274.28246	1625.7497	1683.079
2779.82	896.33566	963.0265	1273.18936	1625.62628	1682.594
2778.97	893.1783	963.8443	1272.29355	1625.41189	1683.125
2778.12	890.11983	959.9267	1271.69492	1625.11059	1685.487
2777.27	887.20294	954.4347	1271.40326	1624.71949	1686.917
2776.42	884.48492	956.0886	1271.35043	1624.21917	1686.27
2775.57	882.05481	956.8075	1271.53089	1623.59347	1685.645
2774.72	879.98689	958.1635	1271.81711	1622.84463	1687.064
2773.86	878.34287	958.3684	1272.24242	1622.00526	1686.121
2773.01	877.1632	960.3983	1272.69266	1621.11324	1687.167
2772.16	876.43584	962.0415	1273.18794	1620.21264	1687.583
2771.31	876.13985	966.0117	1273.78429	1619.30162	1688.807
2770.46	876.23985	968.0269	1274.4601	1618.36481	1689.254
2769.61	876.70175	968.0026	1275.19359	1617.38141	1690.305
2768.76	877.50259	964.0443	1275.93931	1616.34599	1689.92
2767.9	878.62196	961.8062	1276.58016	1615.29295	1691.147
2767.05	880.05479	962.3141	1277.06543	1614.29868	1693.425
2766.2	881.7696	961.6626	1277.30226	1613.4603	1694.062
2765.35	883.74458	964.222	1277.3294	1612.86678	1693.979
2764.49	885.94207	968.082	1277.10612	1612.56533	1695.064
2763.64	888.2789	971.1152	1276.7648	1612.54857	1694.14
2762.79	890.66896	972.7712	1276.41637	1612.79072	1696.362
2761.94	893.0258	974.2893	1276.10021	1613.24493	1697.635
2761.08	895.26764	974.5388	1275.83655	1613.84967	1697.008
2760.23	897.32524	973.7911	1275.6331	1614.53303	1698.415
2759.38	899.15354	974.2419	1275.43067	1615.19796	1700.068
2758.52	900.73886	972.7603	1275.28404	1615.77035	1699.657
2757.67	902.07489	972.929	1275.16552	1616.20626	1698.507
2756.82	903.18122	975.8022	1275.12471	1616.484	1698.853
2755.96	904.06224	973.2586	1275.16402	1616.5633	1700.541
2755.11	904.68525	970.0267	1275.39031	1616.40169	1698.525
2754.26	905.02009	966.7574	1275.82076	1615.94028	1697.098
2753.4	905.05656	962.9826	1276.37768	1615.16241	1696.036
2752.55	904.79001	964.8009	1277.07047	1614.0963	1695.673
2751.69	904.2284	963.8321	1277.87009	1612.81409	1695.319
2750.84	903.40975	962.0988	1278.65413	1611.42806	1695.122
2749.99	902.40055	962.4307	1279.3891	1610.06383	1694.234
2749.13	901.26683	961.8694	1280.00472	1608.8325	1692.543
2748.28	900.07489	961.0489	1280.44562	1607.80471	1693.933
2747.42	898.86577	958.3617	1280.72659	1606.99174	1693.318
2746.57	897.64754	955.8863	1280.90316	1606.37635	1693.687
2745.71	896.43881	954.6385	1280.96683	1605.94434	1692.473
2744.86	895.27522	955.4174	1280.93897	1605.67	1690.931
2744	894.17799	957.0272	1280.89022	1605.51627	1688.862
2743.15	893.16931	953.0285	1280.81761	1605.43254	1688.502
2742.29	892.27239	950.0273	1280.67188	1605.3395	1687.041
2741.44	891.48991	951.4988	1280.52438	1605.18773	1685.741
2740.58	890.78762	947.2294	1280.3454	1604.93109	1685.868
2739.72	890.10852	944.8425	1280.13965	1604.52304	1685.974
2738.87	889.369	945.381	1279.95046	1603.91086	1685.337
2738.01	888.47512	943.5147	1279.87342	1603.06964	1683.926
2737.16	887.3695	942.6256	1279.92534	1601.99291	1683.655
2736.3	886.03807	938.9251	1280.04702	1600.73016	1684.607
2735.44	884.47946	940.0831	1280.24986	1599.34612	1685.662
2734.59	882.72615	940.174	1280.53124	1597.90856	1685.599
2733.73	880.81785	942.3464	1280.85309	1596.48218	1685.447
2732.87	878.78863	937.4823	1281.22995	1595.114	1685.299
2732.02	876.65858	939.7824	1281.62265	1593.82787	1682.848
2731.16	874.44268	938.1538	1282.02518	1592.62393	1684.142
2730.3	872.14251	936.7457	1282.49883	1591.48087	1683.391
2729.44	869.75304	934.086	1283.13006	1590.3884	1684.37
2728.59	867.29316	933.1712	1283.9046	1589.34357	1684.289
2727.73	864.8099	934.3675	1284.75388	1588.34	1683.734
2726.87	862.34379	932.2793	1285.64126	1587.36076	1684.189
2726.01	859.94281	928.9267	1286.57095	1586.38356	1683.342
2725.16	857.64632	933.8202	1287.52291	1585.39148	1682.014
2724.3	855.49895	929.861	1288.51874	1584.40534	1682.731
2723.44	853.53469	930.9422	1289.52067	1583.4456	1682.005
2722.58	851.78709	934.0071	1290.5473	1582.55738	1681.199
2721.72	850.27189	935.8195	1291.70615	1581.79237	1682.168
2720.86	848.99577	935.9149	1293.02551	1581.22333	1681.307
2720.01	847.97144	937.6277	1294.39234	1580.92543	1680.018
2719.15	847.21161	939.6674	1295.68492	1580.97163	1679.449
2718.29	846.68977	941.1841	1296.89853	1581.39098	1679.599
2717.43	846.3517	939.4833	1298.01816	1582.18719	1679.146
2716.57	846.13147	933.781	1298.95587	1583.34659	1677.552
2715.71	845.96674	933.8026	1299.65477	1584.83222	1677.299
2714.85	845.78064	934.041	1300.07094	1586.58468	1677.795
2713.99	845.52877	934.4582	1300.24323	1588.52062	1677.441
2713.13	845.19411	932.8663	1300.2773	1590.5452	1677.354
2712.27	844.80551	933.2922	1300.22133	1592.56958	1677.325
2711.41	844.42757	933.4365	1299.98736	1594.51636	1677.856
2710.55	844.13045	935.6681	1299.6381	1596.31469	1678.444
2709.69	843.94659	934.5638	1299.24917	1597.89601	1678.97
2708.83	843.88454	934.9991	1298.83581	1599.19904	1678.588
2707.97	843.93626	938.1907	1298.3924	1600.18093	1678.413
2707.11	844.07135	938.4075	1297.91674	1600.82236	1678.135
2706.25	844.22075	938.6	1297.38791	1601.12307	1679.52
2705.39	844.34662	938.3153	1296.82029	1601.11842	1679.343
2704.53	844.43931	940.7345	1296.28559	1600.85216	1679.891
2703.67	844.5259	941.8119	1295.74234	1600.38072	1679.681
2702.81	844.65235	941.5432	1295.05262	1599.74588	1681.732
2701.95	844.85509	942.8969	1294.17149	1598.98396	1682.034
2701.09	845.14121	940.1136	1293.09079	1598.12086	1681.774
2700.22	845.51705	939.1619	1291.86087	1597.18436	1682.348
2699.36	845.97821	939.6943	1290.51074	1596.19683	1684.169
2698.5	846.50287	942.4253	1289.08595	1595.16815	1684.202
2697.64	847.05456	941.479	1287.66735	1594.10046	1684.006
2696.78	847.63369	943.3229	1286.38212	1593.00405	1683.335
2695.92	848.25645	946.5142	1285.3462	1591.90677	1683.112
2695.05	848.9381	944.5074	1284.52509	1590.83931	1684
2694.19	849.68314	945.3673	1283.84461	1589.83729	1685.006
2693.33	850.46793	943.8905	1283.28492	1588.9184	1685.326
2692.47	851.24683	944.7689	1282.86265	1588.08131	1685.456
2691.6	851.98245	943.9852	1282.58389	1587.31697	1686.27
2690.74	852.62578	943.1288	1282.44358	1586.61926	1685.735
2689.88	853.13736	941.697	1282.38953	1585.97462	1684.402
2689.02	853.48589	941.9046	1282.43376	1585.3713	1685.036
2688.15	853.6808	938.9522	1282.55002	1584.79301	1684.984
2687.29	853.73611	937.1223	1282.71028	1584.20539	1682.531
2686.43	853.65152	938.0181	1282.77336	1583.57373	1680.732
2685.56	853.41263	936.8473	1282.6352	1582.85484	1681.257
2684.7	852.99118	941.2807	1282.30081	1582.02209	1684.247
2683.84	852.36656	941.9881	1281.83197	1581.05148	1681.948
2682.97	851.54713	939.0415	1281.30037	1579.92873	1681.334
2682.11	850.55214	940.1661	1280.75389	1578.64571	1681.639
2681.24	849.42936	939.479	1280.15155	1577.20888	1681.366
2680.38	848.22791	937.4005	1279.60929	1575.64152	1681.65
2679.52	847.03591	936.519	1279.20514	1573.9988	1682.769
2678.65	845.90874	938.6432	1278.94854	1572.35307	1681.403
2677.79	844.85425	937.4566	1278.81095	1570.77621	1679.557
2676.92	843.84149	937.553	1278.74895	1569.34621	1678.276
2676.06	842.80813	935.246	1278.77335	1568.12839	1678.479
2675.19	841.6991	934.3881	1278.86275	1567.17484	1677.977
2674.33	840.48292	932.25	1278.97465	1566.52909	1678.425
2673.46	839.14378	934.0176	1279.05828	1566.21733	1678.569
2672.6	837.68558	940.2366	1279.02473	1566.24177	1679.677
2671.73	836.10744	940.5849	1278.88735	1566.60158	1681.71
2670.87	834.45095	947.0372	1278.59963	1567.27446	1680.949
2670	832.72339	946.9124	1278.18126	1568.22359	1679.574
2669.13	830.91943	944.1393	1277.61844	1569.41157	1680.616
2668.27	829.02681	944.0933	1276.94491	1570.79206	1682.754
2667.4	827.02563	948.7577	1276.21806	1572.33032	1683.975
2666.54	824.92404	948.1751	1275.49727	1573.98268	1684.53
2665.67	822.75241	948.1607	1274.88607	1575.69232	1684.494
2664.8	820.54603	948.5439	1274.4123	1577.39215	1685.641
2663.94	818.33265	944.3915	1274.03139	1579.02972	1684.463
2663.07	816.13193	940.7808	1273.79661	1580.57051	1683.738
2662.2	813.98403	937.8972	1273.70735	1582.00718	1685.336
2661.34	811.8788	935.2182	1273.80139	1583.33771	1684.962
2660.47	809.80765	936.9992	1274.02838	1584.54907	1684.71
2659.6	807.74682	935.4218	1274.39822	1585.61701	1685.65
2658.74	805.67148	936.4899	1274.87048	1586.50437	1686.428
2657.87	803.59623	937.2882	1275.42738	1587.16282	1685.786
2657	801.56679	937.0299	1276.1063	1587.54682	1685.365
2656.13	799.64211	939.3183	1276.8977	1587.6153	1685.984
2655.27	797.88827	937.6651	1277.73048	1587.33396	1686.448
2654.4	796.38535	941.198	1278.67739	1586.68162	1684.256
2653.53	795.21357	938.6853	1279.71478	1585.64091	1683.818
2652.66	794.38577	936.9231	1280.9041	1584.22578	1684.206
2651.79	793.89274	937.3948	1282.3094	1582.47557	1682.488
2650.93	793.66727	936.654	1284.01352	1580.44985	1681.922
2650.06	793.61632	932.876	1286.07166	1578.22287	1681.77
2649.19	793.65572	933.5701	1288.50805	1575.85791	1681.881
2648.32	793.71459	931.3964	1291.37964	1573.42164	1681.135
2647.45	793.72944	933.7828	1294.59831	1571.00208	1681.784
2646.58	793.65453	934.9698	1297.96784	1568.71706	1683.045
2645.71	793.46088	935.674	1301.4285	1566.68756	1682.515
2644.85	793.14783	934.2619	1304.85333	1565.01594	1682.469
2643.98	792.67944	932.5547	1308.14984	1563.77037	1680.669
2643.11	792.01386	934.6337	1311.26609	1562.97358	1680.843
2642.24	791.08018	930.6575	1314.12678	1562.60944	1680.749
2641.37	789.81294	928.0113	1316.63255	1562.64617	1681.56
2640.5	788.1781	926.5079	1318.74288	1563.02729	1683.231
2639.63	786.18716	923.7462	1320.42733	1563.68583	1683.817
2638.76	783.88125	925.7581	1321.60285	1564.54661	1683.697
2637.89	781.33342	931.2441	1322.19463	1565.52079	1683.453
2637.02	778.63537	930.9158	1322.25324	1566.51086	1684.911
2636.15	775.92308	933.2781	1321.84194	1567.42825	1683.634
2635.28	773.30856	933.8279	1321.12104	1568.21385	1682.994
2634.41	770.90846	929.7762	1320.29044	1568.82448	1682.301
2633.54	768.82424	928.4801	1319.39586	1569.23568	1683.23
2632.66	767.15444	928.5538	1318.49061	1569.43469	1682.028
2631.79	766.00266	923.5373	1317.64581	1569.41867	1682.1
2630.92	765.46019	926.1571	1316.89128	1569.21285	1682.064
2630.05	765.57899	928.0181	1316.17379	1568.86422	1681.957
2629.18	766.34626	928.8538	1315.40005	1568.43553	1682.194
2628.31	767.68574	931.3379	1314.61525	1567.97545	1681.658
2627.44	769.49251	930.5224	1313.81169	1567.52018	1680.373
2626.57	771.59371	931.3336	1313.06447	1567.09634	1680.508
2625.69	773.81017	935.3366	1312.41159	1566.71543	1679.501
2624.82	775.95643	937.5416	1311.75782	1566.38427	1676.79
2623.95	777.88626	934.5851	1311.08424	1566.12204	1675.687
2623.08	779.51456	934.2254	1310.41738	1565.9349	1675.595
2622.21	780.8026	930.0209	1309.82099	1565.83145	1674.73
2621.33	781.74087	928.1323	1309.26752	1565.80422	1675.138
2620.46	782.31028	927.7307	1308.8025	1565.82087	1674.683
2619.59	782.51299	929.5066	1308.53642	1565.8349	1673.695
2618.71	782.37694	927.6473	1308.50129	1565.81552	1672.611
2617.84	781.9014	929.7169	1308.74614	1565.76162	1671.984
2616.97	781.10459	931.5789	1309.29353	1565.68489	1674.784
2616.1	780.00721	933.1436	1310.02831	1565.60746	1674.639
2615.22	778.66141	934.9439	1310.83482	1565.55026	1673.618
2614.35	777.13085	931.5928	1311.65494	1565.52706	1672.25
2613.48	775.45911	935.9618	1312.44436	1565.55241	1673.025
2612.6	773.64807	938.063	1313.08043	1565.63168	1672.271
2611.73	771.63382	934.2115	1313.51449	1565.7596	1670.589
2610.85	769.32665	934.4768	1313.77839	1565.9136	1669.856
2609.98	766.63554	934.3073	1313.87301	1566.06797	1669.853
2609.11	763.46564	932.4636	1313.77397	1566.20109	1670.569
2608.23	759.78258	930.1782	1313.47672	1566.28809	1670.058
2607.36	755.63319	930.7676	1312.92643	1566.31523	1671.084
2606.48	751.17078	930.549	1312.10474	1566.28504	1672.211
2605.61	746.61649	934.6846	1311.12993	1566.19724	1672.811
2604.73	742.22226	936.2822	1310.10393	1566.04657	1674.208
2603.86	738.23103	940.0918	1309.06737	1565.81123	1675.025
2602.98	734.83633	943.5002	1308.14271	1565.45631	1675.748
2602.11	732.18569	944.3636	1307.46993	1564.96645	1676.082
2601.23	730.38226	944.6397	1307.13228	1564.36887	1676.777
2600.36	729.46856	938.8434	1307.1696	1563.72413	1677.671
2599.48	729.46014	935.3125	1307.58722	1563.09265	1678.705
2598.61	730.35753	934.223	1308.27224	1562.53405	1680.319
2597.73	732.13569	934.4996	1309.11665	1562.09151	1679.033
2596.86	734.7048	933.4187	1310.0832	1561.78676	1679.399
2595.98	737.92189	934.596	1311.10485	1561.62394	1680.278
2595.1	741.59966	930.5185	1312.04942	1561.58401	1680.578
2594.23	745.51811	931.7158	1312.86449	1561.63422	1679.953
2593.35	749.45117	932.055	1313.57541	1561.74216	1680.641
2592.47	753.18534	935.2402	1314.18861	1561.89036	1682.034
2591.6	756.54558	934.8258	1314.69153	1562.07685	1681.914
2590.72	759.44028	936.7485	1315.10437	1562.29613	1682.386
2589.84	761.85283	940.3188	1315.33454	1562.55286	1682.599
2588.97	763.81479	943.4051	1315.36191	1562.84966	1683.237
2588.09	765.36969	940.5788	1315.22834	1563.17629	1683.298
2587.21	766.59398	935.8648	1314.95626	1563.50959	1683.972
2586.34	767.59483	935.0022	1314.50423	1563.82416	1683.821
2585.46	768.47003	931.3404	1313.89717	1564.09439	1683.016
2584.58	769.28767	928.5311	1313.15895	1564.32442	1682.754
2583.7	770.08504	928.6245	1312.34505	1564.53314	1684.606
2582.82	770.86179	929.3671	1311.42785	1564.73675	1684.575
2581.95	771.60555	927.4215	1310.46347	1564.93149	1683.032
2581.07	772.25853	921.6209	1309.39648	1565.10696	1684.25
2580.19	772.71306	921.368	1308.26542	1565.23441	1683.393
2579.31	772.82741	922.6917	1307.16172	1565.27334	1683.227
2578.43	772.49531	917.7053	1306.1152	1565.17846	1682.119
2577.56	771.66483	914.7762	1305.13558	1564.91314	1683.322
2576.68	770.30694	913.9175	1304.26332	1564.47518	1683.627
2575.8	768.42538	915.675	1303.55388	1563.89691	1683.344
2574.92	766.07334	913.9142	1303.04711	1563.22877	1684.387
2574.04	763.34066	911.4612	1302.70143	1562.51887	1683.854
2573.16	760.35213	911.055	1302.53366	1561.80289	1686.315
2572.28	757.21553	910.021	1302.49362	1561.12281	1687.332
2571.4	754.01855	909.6781	1302.59266	1560.52056	1688.698
2570.52	750.85832	912.4514	1302.84056	1560.03014	1686.536
2569.64	747.86798	910.421	1303.14047	1559.67388	1685.919
2568.76	745.19095	908.9622	1303.4217	1559.46722	1687.106
2567.88	742.93543	910.6134	1303.72858	1559.41647	1687.046
2567	741.17113	905.6126	1304.09349	1559.5287	1687.892
2566.12	739.93516	906.8416	1304.55711	1559.7975	1687.276
2565.24	739.21824	907.2369	1305.12397	1560.19893	1688.326
2564.36	738.96113	906.4462	1305.85676	1560.69499	1688.304
2563.48	739.04675	907.1712	1306.71523	1561.24558	1687.961
2562.6	739.32203	909.6082	1307.61995	1561.79985	1688.153
2561.72	739.66002	907.4756	1308.54515	1562.30707	1689.268
2560.84	739.98979	910.4143	1309.39353	1562.73191	1689.307
2559.96	740.27149	908.6966	1310.14521	1563.07265	1688.981
2559.08	740.47659	908.5518	1310.83783	1563.35888	1689.522
2558.2	740.58183	907.3876	1311.4668	1563.624	1688.643
2557.31	740.58149	904.973	1312.06566	1563.89607	1687.651
2556.43	740.47442	905.7159	1312.6155	1564.19419	1688.795
2555.55	740.2605	904.2606	1313.16202	1564.53171	1688.64
2554.67	739.91929	902.7989	1313.60841	1564.94193	1689.296
2553.79	739.42056	900.5853	1313.90535	1565.44699	1691.862
2552.91	738.76832	899.567	1314.03942	1566.05506	1691.547
2552.02	738.00382	898.712	1313.97385	1566.76504	1690.779
2551.14	737.15946	901.1039	1313.83522	1567.56171	1690.67
2550.26	736.25003	899.843	1313.73182	1568.40554	1690.49
2549.38	735.26378	901.5586	1313.74034	1569.24403	1690.712
2548.49	734.19869	901.813	1313.95754	1570.00048	1692.062
2547.61	733.05617	901.3268	1314.38646	1570.59406	1692.376
2546.73	731.83697	900.0596	1315.03326	1570.95001	1691.973
2545.85	730.52677	900.0848	1315.7963	1571.00566	1690.773
2544.96	729.12159	899.061	1316.63813	1570.70205	1691.785
2544.08	727.65107	900.5667	1317.53525	1569.99994	1691.038
2543.2	726.15367	903.4624	1318.4729	1568.88956	1689.621
2542.31	724.64026	902.3567	1319.5486	1567.39733	1688.585
2541.43	723.09701	899.25	1320.73657	1565.56352	1687.843
2540.54	721.49726	903.5926	1322.00425	1563.43681	1688.696
2539.66	719.84122	903.9478	1323.28619	1561.07345	1689.26
2538.78	718.15033	905.2666	1324.43803	1558.52994	1687.603
2537.89	716.44811	906.8211	1325.35946	1555.87763	1686.307
2537.01	714.74858	909.8203	1325.92596	1553.21444	1685.59
2536.12	713.08247	913.5532	1326.11863	1550.62244	1684.515
2535.24	711.48439	915.2442	1325.89675	1548.17689	1684.808
2534.35	709.95015	913.5951	1325.29761	1545.93822	1686.829
2533.47	708.42584	913.6624	1324.42676	1543.92984	1685.9
2532.59	706.84693	912.0864	1323.29028	1542.15044	1686.305
2531.7	705.17028	909.7435	1321.95965	1540.59773	1685.364
2530.82	703.38828	909.5435	1320.46278	1539.26984	1685.566
2529.93	701.53047	906.8017	1318.79282	1538.17973	1683.862
2529.04	699.63635	909.6469	1316.99031	1537.34674	1683.893
2528.16	697.7579	911.5256	1315.09605	1536.79312	1685.241
2527.27	695.97867	913.6045	1313.15924	1536.52875	1685.004
2526.39	694.37724	917.168	1311.30834	1536.56323	1686.652
2525.5	692.98908	916.9399	1309.73073	1536.90792	1686.272
2524.62	691.81501	915.4952	1308.56359	1537.56898	1683.995
2523.73	690.86632	916.6227	1307.76538	1538.5307	1683.904
2522.84	690.1675	914.698	1307.39169	1539.77238	1682.889
2521.96	689.72913	915.7033	1307.42338	1541.25998	1682.183
2521.07	689.55454	912.6017	1307.745	1542.94791	1681.055
2520.18	689.61921	913.358	1308.2897	1544.79596	1679.433
2519.3	689.88428	911.0351	1308.93972	1546.76308	1678.357
2518.41	690.32187	907.8996	1309.61057	1548.77996	1677.441
2517.52	690.90848	901.7466	1310.31389	1550.77417	1676.447
2516.64	691.61378	901.3193	1311.05618	1552.6648	1676.288
2515.75	692.44128	903.1111	1311.8119	1554.35489	1675.239
2514.86	693.45367	901.4728	1312.45397	1555.76303	1675.639
2513.97	694.7242	903.9869	1313.0298	1556.8361	1675.738
2513.09	696.29544	902.842	1313.50545	1557.54017	1674.405
2512.2	698.18132	899.03	1313.83097	1557.86586	1674.418
2511.31	700.322	897.227	1314.02148	1557.8237	1673.105
2510.42	702.59988	897.727	1314.10759	1557.43734	1672.953
2509.53	704.86739	902.2307	1314.15939	1556.72954	1672.102
2508.65	706.97	902.4112	1314.30916	1555.72952	1672.362
2507.76	708.75683	904.7294	1314.61532	1554.47173	1672.865
2506.87	710.14854	906.1188	1315.09074	1552.98582	1674.652
2505.98	711.14007	907.4003	1315.61533	1551.30429	1673.481
2505.09	711.73912	909.7521	1316.18525	1549.47808	1673.703
2504.2	711.9544	907.0426	1316.68205	1547.55053	1673.909
2503.31	711.79006	906.4381	1316.98186	1545.56795	1674.509
2502.43	711.20789	906.1028	1317.05384	1543.58857	1675.523
2501.54	710.17528	905.0288	1316.88902	1541.66582	1675.631
2500.65	708.69261	907.952	1316.56523	1539.83518	1675.43
2499.76	706.80909	910.0096	1316.14278	1538.13294	1673.424
2498.87	704.62507	908.859	1315.65321	1536.5739	1675.506
2497.98	702.31726	912.5098	1315.16873	1535.15771	1676.279
2497.09	700.09436	913.8843	1314.71253	1533.89944	1677.272
2496.2	698.11474	911.7026	1314.51307	1532.82237	1678.208
2495.31	696.45051	916.2045	1314.65808	1531.95165	1678.328
2494.42	695.07266	913.6572	1315.19828	1531.32279	1678.847
2493.53	693.84382	911.6244	1316.19417	1530.95612	1678.442
2492.64	692.60707	911.5553	1317.634	1530.8553	1678.841
2491.75	691.23792	914.5405	1319.49457	1531.00157	1680.34
2490.86	689.6685	917.2852	1321.73503	1531.36156	1680.81
2489.96	687.91754	918.1972	1324.26381	1531.90158	1680.941
2489.07	686.0955	919.0784	1326.90112	1532.58905	1680.396
2488.18	684.37191	920.9112	1329.47355	1533.40384	1681.369
2487.29	682.91136	919.6959	1331.97248	1534.33779	1681.655
2486.4	681.83104	923.785	1334.22873	1535.36619	1681.355
2485.51	681.18492	927.2281	1336.0961	1536.47193	1683.481
2484.62	680.95477	931.3792	1337.47829	1537.64092	1683.766
2483.73	681.13292	935.7669	1338.28174	1538.8436	1685.737
2482.83	681.72841	935.4232	1338.50569	1540.04642	1686.943
2481.94	682.76477	936.9477	1338.24357	1541.21773	1684.344
2481.05	684.28283	939.8445	1337.54075	1542.31857	1686.672
2480.16	686.29992	942.9819	1336.49249	1543.32475	1687.515
2479.26	688.78919	943.4051	1335.25053	1544.24371	1688.11
2478.37	691.6414	947.8399	1334.03735	1545.08402	1688.103
2477.48	694.65849	948.2845	1332.85935	1545.86165	1689.37
2476.59	697.59614	947.7185	1331.7024	1546.59201	1687.513
2475.69	700.19494	952.4946	1330.5816	1547.25999	1688.661
2474.8	702.28141	954.0673	1329.51796	1547.84097	1689.421
2473.91	703.77046	954.3584	1328.53426	1548.30636	1689.836
2473.01	704.68828	952.3326	1327.66537	1548.63097	1687.863
2472.12	705.13116	952.0059	1326.90706	1548.81884	1689.381
2471.23	705.21428	943.5961	1326.26376	1548.88861	1690.409
2470.33	705.05762	943.2403	1325.79206	1548.86389	1689.081
2469.44	704.71991	945.1078	1325.5263	1548.77044	1691.189
2468.55	704.2071	945.0852	1325.35366	1548.62237	1690.653
2467.65	703.49405	944.3376	1325.15864	1548.44066	1690.439
2466.76	702.53553	944.5777	1324.91825	1548.23825	1692.402
2465.86	701.33448	944.9641	1324.6521	1548.01032	1692.91
2464.97	699.92236	942.6692	1324.41238	1547.75397	1693.808
2464.08	698.3635	938.7956	1324.22596	1547.47185	1695.174
2463.18	696.69168	938.9893	1324.08208	1547.17924	1696.268
2462.29	694.91014	939.4153	1324.0164	1546.91315	1693.764
2461.39	693.00889	941.9445	1324.04596	1546.71826	1694.036
2460.5	690.92301	939.4824	1324.16633	1546.61256	1693.156
2459.6	688.58209	941.4332	1324.2451	1546.60506	1695.381
2458.71	685.93346	937.3454	1324.15006	1546.67936	1695.327
2457.81	682.97331	938.3802	1323.88753	1546.78561	1696.069
2456.91	679.79289	939.743	1323.47771	1546.88263	1696.778
2456.02	676.55329	939.4865	1322.96162	1546.94722	1697.175
2455.12	673.44155	936.9971	1322.34651	1546.96651	1696.599
2454.23	670.59692	932.0621	1321.68612	1546.96317	1695.023
2453.33	668.12329	929.461	1320.97898	1546.95847	1693.673
2452.44	666.0968	925.8839	1320.25237	1546.96545	1693.538
2451.54	664.51233	923.5078	1319.47778	1546.99664	1693.14
2450.64	663.31882	924.1314	1318.59735	1547.05121	1692.834
2449.75	662.42993	921.8819	1317.57089	1547.10243	1694.581
2448.85	661.75762	926.3069	1316.49879	1547.11266	1694.524
2447.95	661.26632	922.964	1315.47841	1547.03679	1693.946
2447.06	660.94645	919.8129	1314.59791	1546.85454	1693.969
2446.16	660.76883	915.1126	1313.96576	1546.57709	1694.617
2445.26	660.66023	914.561	1313.66516	1546.23971	1695.259
2444.36	660.53502	915.3627	1313.68704	1545.8712	1694.247
2443.47	660.31451	913.884	1314.03027	1545.49072	1695.538
2442.57	659.88349	912.7942	1314.61429	1545.08884	1694.487
2441.67	659.14029	910.6685	1315.37588	1544.65644	1693.764
2440.77	658.02042	911.359	1316.25678	1544.17584	1693.888
2439.88	656.52951	912.4335	1317.37048	1543.63967	1691.799
2438.98	654.76634	913.7379	1318.72081	1543.07789	1692.634
2438.08	652.86339	913.3052	1320.31083	1542.55652	1693.399
2437.18	650.94174	913.5137	1322.11584	1542.14812	1693.404
2436.28	649.09396	912.1373	1324.11797	1541.94056	1691.906
2435.38	647.38549	906.342	1326.17153	1541.98278	1692.362
2434.49	645.8578	907.4498	1328.16432	1542.2928	1692.318
2433.59	644.47747	905.5488	1329.96217	1542.86595	1693.187
2432.69	643.19553	900.9691	1331.48633	1543.66856	1692.101
2431.79	641.97754	903.1789	1332.70613	1544.62622	1692.738
2430.89	640.82537	904.1075	1333.74645	1545.67472	1691.856
2429.99	639.78828	905.7534	1334.60485	1546.74852	1691.366
2429.09	638.90623	905.7845	1335.31425	1547.80854	1689.356
2428.19	638.19848	902.7188	1335.86212	1548.83271	1690.411
2427.29	637.66745	903.9038	1336.2475	1549.7907	1691.135
2426.39	637.29725	905.8365	1336.41871	1550.61399	1691.852
2425.49	637.05931	906.8658	1336.33018	1551.22949	1691.308
2424.59	636.88037	909.3198	1335.93713	1551.54723	1690.296
2423.69	636.70452	910.2231	1335.26276	1551.49956	1690.196
2422.79	636.50837	909.5591	1334.33121	1551.04274	1689.857
2421.89	636.30843	913.253	1333.27412	1550.18415	1689.512
2420.99	636.16688	915.7667	1332.07905	1548.9824	1690.155
2420.09	636.13962	918.2051	1330.80476	1547.53225	1689.544
2419.19	636.28044	921.7656	1329.4524	1545.92178	1690.721
2418.29	636.63201	917.7033	1328.07211	1544.23081	1691.284
2417.39	637.21326	920.9542	1326.64029	1542.5008	1691.63
2416.49	638.02362	921.5827	1325.18359	1540.77124	1691.244
2415.58	639.01905	922.5947	1323.77134	1539.08254	1693.228
2414.68	640.15178	921.7022	1322.48083	1537.45988	1692.776
2413.78	641.36437	922.809	1321.38481	1535.90606	1694.077
2412.88	642.59232	925.6743	1320.60021	1534.4485	1693.247
2411.98	643.7807	924.7419	1320.05509	1533.10685	1693.021
2411.08	644.8501	921.0465	1319.77991	1531.91109	1691.88
2410.17	645.71638	921.2725	1319.71429	1530.88321	1690.614
2409.27	646.29541	922.6699	1319.83286	1530.00613	1691.794
2408.37	646.49821	922.6143	1320.03047	1529.23244	1691.839
2407.47	646.26757	920.4286	1320.24301	1528.53491	1691.389
2406.56	645.58349	923.8654	1320.43069	1527.88946	1691.415
2405.66	644.49176	925.4108	1320.5879	1527.29835	1692.411
2404.76	643.08451	923.6864	1320.70066	1526.79097	1691.524
2403.86	641.49611	920.706	1320.78669	1526.42836	1693.397
2402.95	639.89126	917.8477	1320.7176	1526.27719	1693.039
2402.05	638.41162	917.5035	1320.49502	1526.39285	1693.424
2401.15	637.1615	913.5298	1320.04702	1526.78762	1693.172
2400.24	636.19302	914.9191	1319.40769	1527.43715	1693.827
2399.34	635.48429	912.1355	1318.55096	1528.28895	1692.462
2398.43	634.98233	915.8481	1317.5354	1529.29857	1692.37
2397.53	634.59841	915.8293	1316.47734	1530.41234	1695.501
2396.63	634.22007	913.4851	1315.41535	1531.56211	1693.061
2395.72	633.73186	907.7804	1314.37791	1532.66739	1693.86
2394.82	633.03265	904.9625	1313.41112	1533.66556	1694.595
2393.91	632.05577	903.8741	1312.44972	1534.47711	1693.598
2393.01	630.75223	901.8225	1311.51645	1535.03862	1692.322
2392.1	629.10821	899.394	1310.53307	1535.29977	1693.345
2391.2	627.14653	899.684	1309.51497	1535.21532	1691.51
2390.29	624.91001	899.037	1308.44599	1534.78219	1692.759
2389.39	622.49978	896.263	1307.36241	1534.05407	1695.839
2388.48	620.03361	892.092	1306.34439	1533.09721	1697.272
2387.58	617.63261	893.554	1305.36494	1532.00246	1698.664
2386.67	615.42634	893.858	1304.48356	1530.8792	1698.607
2385.77	613.52042	894.931	1303.78333	1529.83552	1700.265
2384.86	611.99923	893.214	1303.25324	1528.95724	1700.798
2383.96	610.90083	890.901	1302.98099	1528.29872	1701.369
2383.05	610.22056	887.606	1302.93856	1527.86549	1700.65
2382.15	609.89028	887.717	1303.1571	1527.63963	1699.856
2381.24	609.7861	884.945	1303.63348	1527.60216	1700.46
2380.33	609.77577	882.148	1304.36493	1527.74199	1701.24
2379.43	609.69694	888.033	1305.40497	1528.02706	1702.389
2378.52	609.3891	888.791	1306.644	1528.40207	1702.496
2377.61	608.72414	885.074	1308.10219	1528.78248	1703.845
2376.71	607.60108	886.129	1309.73408	1529.08269	1702.62
2375.8	605.9879	879.48	1311.41811	1529.21173	1702.023
2374.89	603.91843	875.215	1313.12954	1529.11299	1703.695
2373.98	601.48182	874.796	1314.74941	1528.76394	1704.179
2373.08	598.79129	873.068	1316.25581	1528.16296	1705.451
2372.17	595.98099	872.861	1317.54559	1527.34596	1705.343
2371.26	593.20421	869.413	1318.58273	1526.36938	1705.864
2370.35	590.58893	865.578	1319.37439	1525.2872	1705.138
2369.45	588.24361	865.487	1319.86928	1524.16144	1706.047
2368.54	586.24193	865.467	1320.13052	1523.05602	1706.091
2367.63	584.61529	865.402	1320.11546	1522.01821	1706.108
2366.72	583.38258	865.275	1319.78196	1521.07279	1706.535
2365.81	582.5126	865.248	1319.13754	1520.22032	1706.516
2364.91	581.92721	861.868	1318.15361	1519.45298	1705.726
2364	581.51344	858.689	1316.87296	1518.77005	1705.679
2363.09	581.16278	859.694	1315.31667	1518.18659	1706.889
2362.18	580.77267	858.871	1313.53323	1517.71649	1706.27
2361.27	580.24115	861.732	1311.63324	1517.34149	1705.972
2360.36	579.51836	862.391	1309.68316	1517.01698	1704.516
2359.45	578.60256	861.216	1307.88052	1516.68404	1704.551
2358.54	577.5533	858.249	1306.25503	1516.29797	1704.396
2357.63	576.47952	856.231	1304.82975	1515.84133	1704.679
2356.72	575.47612	854.543	1303.59847	1515.32968	1704.047
2355.81	574.62192	858.466	1302.53444	1514.79817	1704.487
2354.9	573.96752	859.735	1301.66381	1514.27364	1703.43
2353.99	573.53832	858.841	1300.9214	1513.79432	1703.634
2353.08	573.29662	858.856	1300.21254	1513.39155	1702.598
2352.17	573.15734	857.752	1299.5505	1513.08989	1703.1
2351.26	573.04941	862.563	1298.84649	1512.89812	1703.447
2350.35	572.90134	861.968	1298.14076	1512.81073	1704.512
2349.44	572.67266	863.754	1297.41243	1512.7845	1704.76
2348.53	572.35904	864.49	1296.65459	1512.77021	1704.647
2347.62	571.95922	867.302	1295.89422	1512.71489	1702.289
2346.71	571.47964	867.35	1295.13063	1512.58617	1704.024
2345.8	570.93018	863.977	1294.38925	1512.36969	1701.834
2344.89	570.31756	866.488	1293.66328	1512.06946	1701.272
2343.97	569.61692	868.727	1292.98763	1511.68226	1699.862
2343.06	568.82616	869.155	1292.4694	1511.18525	1701.461
2342.15	567.99108	871.175	1292.06744	1510.54923	1699.662
2341.24	567.15681	874.17	1291.80669	1509.75212	1698.45
2340.33	566.39568	875.237	1291.61329	1508.80298	1697.203
2339.42	565.79584	871.933	1291.39178	1507.74536	1697.268
2338.5	565.41675	875.345	1291.06861	1506.64128	1698.8
2337.59	565.28751	879.977	1290.6252	1505.55549	1698.48
2336.68	565.39447	881.445	1290.08575	1504.53835	1699.767
2335.77	565.67717	882.54	1289.46944	1503.65252	1699.888
2334.85	566.03382	881.14	1288.83073	1502.94856	1700.854
2333.94	566.40728	883.358	1288.31214	1502.46059	1702.02
2333.03	566.77174	881.815	1287.92976	1502.18494	1702.891
2332.11	567.07953	879.762	1287.73356	1502.08992	1702.303
2331.2	567.32323	880.636	1287.70108	1502.11534	1701.306
2330.29	567.52207	879.528	1287.83719	1502.22612	1700.876
2329.37	567.66862	879.278	1288.13816	1502.39111	1701.883
2328.46	567.74357	879.852	1288.6535	1502.60722	1702.806
2327.55	567.71605	877.52	1289.4667	1502.88594	1703.082
2326.63	567.56542	877.947	1290.5657	1503.23627	1704.442
2325.72	567.28762	875.961	1291.9135	1503.64851	1705.164
2324.8	566.94537	879.785	1293.50457	1504.09138	1705.007
2323.89	566.63448	877.501	1295.2284	1504.52367	1703.764
2322.98	566.42786	874.277	1297.03877	1504.91405	1707.174
2322.06	566.44304	876.249	1298.78094	1505.25852	1708.85
2321.15	566.7782	876.303	1300.35678	1505.56793	1709.61
2320.23	567.4596	878.736	1301.7404	1505.85203	1710.229
2319.32	568.46901	881.279	1302.97031	1506.1054	1711.49
2318.4	569.74312	879.731	1304.08635	1506.30431	1709.643
2317.49	571.19717	867.896	1305.02597	1506.45463	1706.67
2316.57	572.7153	855.973	1305.80472	1506.58627	1702.192
2315.66	574.1983	852.012	1306.48268	1506.75223	1700.133
2314.74	575.58131	853.81	1307.02941	1506.9952	1699.846
2313.82	576.82448	859.865	1307.41766	1507.32386	1702.143
2312.91	577.97875	864.816	1307.74255	1507.68329	1705.756
2311.99	579.09519	872.301	1308.18475	1507.99518	1708.682
2311.08	580.16073	882.243	1309.04609	1508.13622	1712.769
2310.16	581.07688	885.372	1310.41502	1507.97898	1716.617
2309.24	581.62927	894.938	1312.04177	1507.3859	1720.27
2308.33	581.49902	904.9967	1313.39916	1506.21892	1725.4
2307.41	580.26775	916.9017	1313.95435	1504.3588	1729.663
2306.49	577.55215	927.5999	1313.18644	1501.73485	1733.361
2305.58	573.11203	933.7604	1310.61637	1498.3392	1738.07
2304.66	566.92558	942.8446	1306.06579	1494.25028	1741.335
2303.74	559.28978	948.1147	1299.8064	1489.63053	1744.186
2302.83	550.74386	953.0297	1292.48099	1484.70842	1748.219
2301.91	541.99486	961.8086	1285.06197	1479.76684	1751.586
2300.99	533.85457	969.4751	1278.50328	1475.15028	1754.383
2300.07	527.14663	976.6527	1273.60184	1471.27352	1756.766
2299.16	522.62824	981.4554	1270.98363	1468.66081	1759.783
2298.24	520.90943	985.1692	1271.24629	1467.87467	1762.023
2297.32	522.50698	992.90807	1274.8502	1469.4247	1763.066
2296.4	527.81379	1000.61425	1281.97292	1473.65937	1765.442
2295.48	537.05964	1006.22817	1292.72496	1480.71387	1767.073
2294.56	550.31801	1007.86628	1307.12661	1490.51628	1768.808
2293.65	567.40147	1010.5401	1325.05426	1502.86583	1770.147
2292.73	587.83431	1012.4127	1346.08685	1517.42793	1772.399
2291.81	610.89558	1011.449	1369.3448	1533.7863	1772.694
2290.89	635.66695	1018.4311	1393.6743	1551.44931	1773.865
2289.97	661.10707	1020.7843	1417.84604	1569.87654	1773.807
2289.05	686.17487	1019.6777	1440.81617	1588.51897	1774.38
2288.13	710.01559	1021.722	1461.75877	1606.8469	1774.124
2287.21	732.0134	1016.9451	1480.09153	1624.35805	1775.093
2286.29	751.79429	1021.0456	1495.68288	1640.61512	1777.038
2285.37	769.20746	1025.6589	1508.66043	1655.25102	1777.728
2284.45	784.21026	1028.2976	1519.34556	1667.96978	1777.382
2283.53	796.81525	1032.3275	1528.04948	1678.56321	1776.795
2282.61	807.0595	1035.0677	1534.8701	1686.92527	1777.659
2281.69	814.94617	1037.438	1539.80834	1693.05921	1778.679
2280.77	820.41353	1037.0631	1542.86973	1697.0847	1778.812
2279.85	823.35863	1037.9753	1544.16301	1699.13782	1778.275
2278.93	823.70398	1037.9767	1543.72076	1699.28925	1778.123
2278.01	821.3961	1038.0525	1541.51355	1697.50406	1778.051
2277.09	816.37962	1034.5984	1537.56536	1693.6599	1776.78
2276.17	808.57931	1037.3677	1531.91334	1687.62452	1775.24
2275.25	797.87816	1036.6144	1524.56922	1679.33587	1774.522
2274.33	784.15051	1034.5432	1515.34333	1668.79467	1772.459
2273.4	767.30378	1028.8612	1503.80048	1656.09114	1772.839
2272.48	747.32111	1025.405	1489.52117	1641.39354	1770.299
2271.56	724.31628	1026.053	1472.40214	1624.93756	1769.971
2270.64	698.61257	1025.5816	1452.69616	1607.04076	1768.621
2269.72	670.82769	1020.8294	1430.94617	1588.08592	1766.977
2268.8	641.83325	1020.6297	1407.90009	1568.51196	1764.22
2267.87	612.66378	1017.3981	1384.60788	1548.8168	1762.702
2266.95	584.41535	1014.823	1362.20277	1529.52683	1762.696
2266.03	558.12961	1008.78614	1341.71137	1511.16692	1762.248
2265.11	534.69264	1004.52473	1323.80485	1494.25734	1759.215
2264.18	514.76892	998.23236	1308.79816	1479.28817	1754.539
2263.26	498.77057	991.98954	1296.89252	1466.70596	1752.154
2262.34	486.8589	985.8128	1288.21915	1456.86081	1748.69
2261.41	479.00213	979.3378	1282.8183	1449.89222	1747.483
2260.49	475.0359	975.682	1280.58697	1445.68629	1744.306
2259.57	474.62523	969.3447	1281.20446	1443.92061	1741.66
2258.64	477.24989	963.0293	1284.26348	1444.14414	1738.417
2257.72	482.23901	954.4739	1289.17491	1445.90249	1735.573
2256.8	488.81413	943.8014	1295.17486	1448.78672	1735.123
2255.87	496.13204	938.0322	1301.22569	1452.41036	1733.028
2254.95	503.38492	929.8562	1306.35909	1456.41734	1729.751
2254.02	509.89439	918.0739	1310.011	1460.486	1726.874
2253.1	515.19644	912.9921	1311.99444	1464.33228	1724.513
2252.18	519.12135	901.5685	1312.42258	1467.73826	1721.854
2251.25	521.78328	896.2	1311.70209	1470.54408	1719.801
2250.33	523.44496	887.488	1310.29672	1472.65661	1716.883
2249.4	524.42868	878.17	1308.74316	1474.05758	1714.635
2248.48	525.03706	871.63	1307.38542	1474.7904	1711.236
2247.55	525.49511	863.395	1306.33318	1474.94793	1707.046
2246.63	525.89258	857.243	1305.45611	1474.67512	1704.601
2245.7	526.21836	845.28	1304.63178	1474.14125	1701.77
2244.78	526.391	834.735	1303.85762	1473.524	1699.081
2243.85	526.31354	831.713	1303.17319	1472.96289	1698.384
2242.92	525.92082	838.057	1302.66615	1472.51972	1704.453
2242	525.19201	848.353	1302.42288	1472.19678	1710.202
2241.07	524.12071	852.888	1302.36939	1471.98933	1714.295
2240.15	522.73395	861.307	1302.55233	1471.9085	1718.649
2239.22	521.06258	861.064	1302.89932	1472.01016	1719.917
2238.29	519.14781	862.419	1303.35562	1472.34926	1720.108
2237.37	517.00905	859.798	1303.7919	1472.94365	1720.557
2236.44	514.67057	856.701	1304.15196	1473.776	1722.637
2235.51	512.16652	862.112	1304.3721	1474.79732	1722.692
2234.59	509.55468	861.267	1304.41096	1475.92415	1723.051
2233.66	506.91334	860.515	1304.2464	1477.06152	1722.78
2232.73	504.35073	858.766	1303.89865	1478.10145	1724.224
2231.8	501.99557	861.828	1303.30531	1478.93997	1725.297
2230.88	499.99974	857.457	1302.51868	1479.48155	1723.806
2229.95	498.48669	856.636	1301.53165	1479.64579	1725.126
2229.02	497.54316	856.187	1300.35937	1479.373	1725.888
2228.09	497.1814	856.51	1298.99933	1478.64712	1726.226
2227.17	497.36095	853.489	1297.5813	1477.49602	1726.852
2226.24	498.00479	853.207	1296.17626	1475.9934	1726.005
2225.31	499.01378	850.672	1294.86701	1474.23397	1727.211
2224.38	500.26698	850.138	1293.69219	1472.31254	1725.505
2223.45	501.66079	847.239	1292.72938	1470.31593	1724.887
2222.52	503.11912	845.271	1291.8936	1468.33277	1724.674
2221.6	504.59752	843.467	1291.15799	1466.44481	1724.85
2220.67	506.0478	838.563	1290.47209	1464.72623	1725.571
2219.74	507.42906	838.655	1289.81234	1463.2246	1725.675
2218.81	508.6826	835.301	1289.14352	1461.95431	1726.463
2217.88	509.75187	833.364	1288.51365	1460.90638	1725.617
2216.95	510.59205	835.648	1287.97425	1460.06097	1727.209
2216.02	511.16182	830.313	1287.58892	1459.39469	1726.837
2215.09	511.42452	827.964	1287.38223	1458.88364	1726.813
2214.16	511.39267	830.087	1287.41572	1458.50123	1726.73
2213.23	511.09503	831.523	1287.5863	1458.22012	1728.804
2212.3	510.57504	833.444	1287.81414	1458.01075	1728.305
2211.37	509.85369	829.936	1287.99061	1457.86117	1728.346
2210.44	508.95013	828.038	1288.08359	1457.77458	1729.282
2209.51	507.85771	828.361	1288.087	1457.78072	1729.672
2208.58	506.56491	829.23	1288.05825	1457.92431	1729.33
2207.65	505.04929	830.02	1288.02767	1458.24397	1730.243
2206.72	503.27523	829.199	1288.01083	1458.7502	1730.154
2205.79	501.2032	830.591	1288.02899	1459.42504	1730.144
2204.85	498.84673	832.137	1288.07384	1460.22212	1731.541
2203.92	496.2339	832.442	1287.94431	1461.09178	1731.964
2202.99	493.42125	834.204	1287.58968	1461.97561	1731.86
2202.06	490.46713	834.541	1286.97767	1462.81397	1731.758
2201.13	487.46579	836.292	1286.15503	1463.55168	1730.927
2200.2	484.52007	836.714	1285.19786	1464.13578	1729.349
2199.26	481.7482	836.654	1284.2051	1464.52906	1728.86
2198.33	479.2593	839.074	1283.22853	1464.71478	1728.523
2197.4	477.15091	840.522	1282.3087	1464.68398	1728.242
2196.47	475.50084	840.12	1281.48563	1464.43278	1727.733
2195.54	474.41337	841.187	1280.75675	1463.97585	1726.861
2194.6	473.94909	840.39	1280.00326	1463.34162	1726.769
2193.67	474.13897	838.499	1279.23616	1462.57324	1726.45
2192.74	474.96164	835.476	1278.46658	1461.73228	1726.246
2191.8	476.36955	836.883	1277.70883	1460.87677	1724.996
2190.87	478.26639	838.812	1276.98059	1460.0636	1722.483
2189.94	480.51769	839.368	1276.29595	1459.3337	1722.854
2189	482.95801	841.503	1275.67095	1458.7053	1724.125
2188.07	485.42581	843.978	1275.13593	1458.18233	1724.405
2187.14	487.77873	844.984	1274.70297	1457.74717	1724.732
2186.2	489.95218	844.275	1274.364	1457.36566	1724.355
2185.27	491.8843	847.094	1274.03535	1457.0099	1723.744
2184.34	493.56384	846.983	1273.73716	1456.64863	1723.745
2183.4	494.99917	844.769	1273.50359	1456.26418	1723.766
2182.47	496.22905	844.271	1273.34031	1455.85886	1724.788
2181.53	497.2834	846.686	1273.20295	1455.43619	1723.93
2180.6	498.17348	845.616	1273.08774	1455.00827	1724.723
2179.66	498.9027	844.908	1273.00298	1454.58983	1725.835
2178.73	499.48222	846.828	1272.94696	1454.19029	1724.46
2177.79	499.92774	845.024	1272.87194	1453.81795	1723.873
2176.86	500.28797	846.65	1272.75387	1453.48265	1723.357
2175.92	500.56237	847.289	1272.53895	1453.1856	1724.088
2174.99	500.76337	844.869	1272.22598	1452.92319	1725.329
2174.05	500.8793	842.109	1271.82266	1452.69111	1723.995
2173.12	500.88579	841.791	1271.32553	1452.47177	1723.214
2172.18	500.7212	841.227	1270.72394	1452.25536	1723.497
2171.24	500.29873	841.734	1270.04994	1452.03169	1721.097
2170.31	499.54691	842.675	1269.30125	1451.79274	1722.448
2169.37	498.42618	841.095	1268.49401	1451.52915	1723.925
2168.44	496.93994	841.411	1267.63388	1451.22267	1724.372
2167.5	495.14751	843.601	1266.76121	1450.86349	1723.51
2166.56	493.09817	842.567	1265.88022	1450.46296	1723.769
2165.63	490.88729	844.266	1265.04042	1450.03921	1723.784
2164.69	488.59915	842.701	1264.30933	1449.63028	1722.767
2163.75	486.30033	841.693	1263.66441	1449.27745	1724.072
2162.82	484.00921	840.141	1263.0961	1449.00757	1725.496
2161.88	481.71462	844.21	1262.62028	1448.84896	1726.238
2160.94	479.41301	844.67	1262.19517	1448.81651	1727.073
2160	477.1134	842.995	1261.81717	1448.9025	1728.514
2159.07	474.84737	843.94	1261.50609	1449.08527	1728.729
2158.13	472.6634	843.273	1261.31263	1449.32961	1729.56
2157.19	470.58102	842.909	1261.25886	1449.5879	1728.093
2156.25	468.64609	839.616	1261.42552	1449.81674	1727.195
2155.31	466.86295	842.779	1261.83743	1449.97732	1728.855
2154.38	465.18568	841.479	1262.41292	1450.03144	1728.506
2153.44	463.51986	842.422	1263.09115	1449.96061	1727.542
2152.5	461.76702	838.002	1263.86033	1449.74029	1726.6
2151.56	459.8609	834.798	1264.64546	1449.35212	1728.365
2150.62	457.77837	830.571	1265.3924	1448.78316	1729.614
2149.68	455.54651	825.201	1266.05967	1448.03242	1728.077
2148.74	453.2206	823.754	1266.63194	1447.12189	1727.1
2147.8	450.87033	824.906	1267.08309	1446.08748	1728.083
2146.86	448.62374	822.351	1267.4516	1444.95919	1730.16
2145.92	446.5786	819.49	1267.70849	1443.77924	1730.199
2144.98	444.79164	819.721	1267.8038	1442.58203	1728.53
2144.04	443.3013	818.08	1267.70249	1441.41341	1729.019
2143.1	442.14708	816.222	1267.42957	1440.32986	1729.013
2142.16	441.37482	812.991	1266.95747	1439.36859	1729.175
2141.22	441.03388	810.346	1266.32573	1438.55144	1727.078
2140.28	441.16491	809.909	1265.50608	1437.89731	1727.601
2139.34	441.76839	809.076	1264.51834	1437.41216	1728.679
2138.4	442.826	805.213	1263.37423	1437.11247	1729.144
2137.46	444.32611	800.852	1262.10894	1437.02676	1729.01
2136.52	446.18815	801.049	1260.67641	1437.18177	1729.378
2135.58	448.28233	797.686	1259.05095	1437.60412	1729.12
2134.64	450.46568	797.633	1257.24932	1438.31361	1727.565
2133.7	452.59953	799.143	1255.31515	1439.29502	1727.267
2132.76	454.56353	797.942	1253.29863	1440.52364	1726.931
2131.82	456.26722	794.996	1251.29762	1441.96167	1726.514
2130.87	457.64823	793.053	1249.32972	1443.57297	1725.734
2129.93	458.64767	790.067	1247.50121	1445.32332	1724.266
2128.99	459.24808	790.244	1245.85904	1447.15745	1723.489
2128.05	459.46038	790.73	1244.44507	1449.0028	1722.762
2127.11	459.24991	792.13	1243.22187	1450.7903	1721.636
2126.16	458.55731	791.109	1242.17038	1452.45029	1722.109
2125.22	457.33066	786.263	1241.25747	1453.93626	1721.647
2124.28	455.54517	784.732	1240.48433	1455.19955	1722.139
2123.34	453.22049	784.186	1239.83505	1456.17031	1722.546
2122.39	450.42642	782.923	1239.37369	1456.79155	1722.603
2121.45	447.28016	781.919	1239.1014	1457.02899	1723.23
2120.51	443.91527	785.909	1239.08065	1456.87322	1723.911
2119.56	440.51258	784.594	1239.25059	1456.36007	1723.883
2118.62	437.24893	786.453	1239.59281	1455.54475	1723.138
2117.68	434.23181	789.059	1240.01941	1454.47512	1723.816
2116.73	431.52371	791.704	1240.46088	1453.19741	1722.961
2115.79	429.17707	793.126	1240.86603	1451.74259	1722.093
2114.84	427.24335	792.091	1241.2718	1450.121	1723.047
2113.9	425.77361	794.589	1241.7172	1448.36595	1723.321
2112.96	424.80662	793.378	1242.29524	1446.53242	1722.762
2112.01	424.36139	795.147	1242.97165	1444.68428	1723.444
2111.07	424.40852	796.037	1243.80801	1442.86988	1723.55
2110.12	424.92741	799.824	1244.68608	1441.10969	1723.285
2109.18	425.85588	798.372	1245.57618	1439.41556	1724.188
2108.23	427.07801	797.41	1246.38479	1437.81113	1725.116
2107.29	428.46836	800.963	1247.0703	1436.32874	1725.388
2106.34	429.94372	802.464	1247.60093	1435.00451	1724.353
2105.4	431.46112	805.629	1248.0016	1433.84725	1724.886
2104.45	433.00144	808.404	1248.31305	1432.84923	1722.991
2103.51	434.55346	808.381	1248.58089	1432.02991	1721.862
2102.56	436.10382	809.548	1248.769	1431.4226	1722.142
2101.61	437.61056	813.466	1248.93968	1431.06426	1722.812
2100.67	439.0567	813.402	1249.05003	1430.9973	1723.318
2099.72	440.38333	815.098	1249.12785	1431.23371	1722.476
2098.78	441.50864	816.271	1249.12305	1431.74201	1720.708
2097.83	442.35867	821.301	1249.05633	1432.47762	1722.465
2096.88	442.90832	821.34	1248.98796	1433.3804	1722.531
2095.94	443.153	822.32	1248.98575	1434.39413	1722.606
2094.99	443.0938	821.518	1249.11924	1435.49746	1724.298
2094.04	442.74681	820.381	1249.4018	1436.67388	1723.221
2093.1	442.14012	820.639	1249.78793	1437.87846	1722.728
2092.15	441.29474	819.974	1250.29358	1439.05121	1723.217
2091.2	440.26366	818.074	1250.79516	1440.12592	1724.183
2090.25	439.0808	815.828	1251.19397	1441.04922	1724.404
2089.31	437.79222	818.576	1251.3163	1441.78221	1724.456
2088.36	436.47289	818.494	1251.11209	1442.29067	1723.989
2087.41	435.24502	817.679	1250.59758	1442.53174	1722.72
2086.46	434.22358	819.123	1249.79661	1442.46708	1722.324
2085.52	433.50772	816.844	1248.76239	1442.09098	1722.877
2084.57	433.19301	817.483	1247.52078	1441.44271	1721.45
2083.62	433.34228	815.757	1246.1126	1440.57324	1720.013
2082.67	433.96881	817.818	1244.6341	1439.54039	1721.282
2081.72	435.06557	816.521	1243.05249	1438.40014	1720.599
2080.77	436.56758	819.88	1241.42934	1437.18054	1720.184
2079.82	438.39383	821.008	1239.78654	1435.89113	1720.916
2078.87	440.45996	816.877	1238.19311	1434.55277	1719.622
2077.93	442.69025	813.321	1236.74703	1433.19411	1718.558
2076.98	444.98358	809.566	1235.50928	1431.86211	1717.861
2076.03	447.21536	806.501	1234.56041	1430.62387	1717.462
2075.08	449.25191	807.429	1233.86168	1429.52519	1714.742
2074.13	450.93554	805.908	1233.40276	1428.56845	1713.566
2073.18	452.1093	806.955	1233.14159	1427.75245	1713.451
2072.23	452.66364	805.686	1232.93819	1427.05768	1714.413
2071.28	452.52292	801.55	1232.79059	1426.45268	1713.753
2070.33	451.68059	799.695	1232.69179	1425.9056	1712.217
2069.38	450.19351	798.952	1232.62514	1425.3877	1712.094
2068.43	448.17311	795.667	1232.63315	1424.87833	1712.178
2067.47	445.7478	791.224	1232.72181	1424.3969	1710.604
2066.52	443.03621	788.777	1232.94256	1423.98394	1710.266
2065.57	440.1483	787.979	1233.22427	1423.68688	1709.695
2064.62	437.16917	784.776	1233.59552	1423.53592	1711.073
2063.67	434.16441	781.428	1234.04467	1423.55175	1711.428
2062.72	431.20428	781.347	1234.5151	1423.73595	1710.956
2061.77	428.34665	782.495	1235.03879	1424.06516	1710.929
2060.82	425.65065	784.566	1235.61334	1424.50304	1710.649
2059.86	423.17692	783.653	1236.2024	1425.02489	1710.335
2058.91	420.97681	786.816	1236.84226	1425.60856	1708.866
2057.96	419.07659	786.023	1237.44591	1426.24051	1709.594
2057.01	417.47293	782.456	1237.99061	1426.90053	1709.762
2056.06	416.1648	781.922	1238.36394	1427.53158	1711.452
2055.1	415.15066	781.946	1238.54367	1428.04793	1710.805
2054.15	414.42114	783.178	1238.42834	1428.38617	1711.995
2053.2	413.98029	788.451	1237.91951	1428.47308	1713.699
2052.25	413.83686	786.012	1237.04269	1428.24789	1713.778
2051.29	414.01624	785.729	1235.81452	1427.67915	1713.898
2050.34	414.55037	783.599	1234.28944	1426.76041	1713.995
2049.39	415.44566	782.992	1232.56882	1425.5149	1714.111
2048.43	416.67478	786.052	1230.65958	1424.00541	1714.817
2047.48	418.17326	786.76	1228.66002	1422.28613	1714.574
2046.52	419.88229	784.379	1226.57364	1420.41204	1714.966
2045.57	421.72732	786.86	1224.51497	1418.43723	1715.569
2044.62	423.61363	789.516	1222.46513	1416.42514	1715.539
2043.66	425.46001	786.629	1220.44315	1414.43168	1715.743
2042.71	427.1982	786.689	1218.52307	1412.50638	1716.373
2041.75	428.78333	790.039	1216.73974	1410.69323	1716.943
2040.8	430.16763	786.282	1215.07926	1409.04582	1717.367
2039.85	431.27839	785.687	1213.52374	1407.61555	1718.005
2038.89	432.03325	784.467	1211.95521	1406.44394	1718.944
2037.94	432.33155	786.081	1210.38686	1405.5532	1718.86
2036.98	432.09724	785.978	1208.74057	1404.94899	1719.122
2036.03	431.25271	787.839	1207.0166	1404.62569	1719.261
2035.07	429.75257	789.13	1205.13114	1404.58572	1718.509
2034.11	427.61985	789.576	1203.14392	1404.79801	1719.183
2033.16	424.93957	789.286	1201.1776	1405.22933	1717.959
2032.2	421.84292	787.29	1199.31003	1405.85532	1717.195
2031.25	418.46568	789.789	1197.5071	1406.65989	1715.822
2030.29	414.91625	790.077	1195.80444	1407.63094	1713.931
2029.34	411.30224	789.58	1194.1714	1408.76094	1713.055
2028.38	407.70161	787.053	1192.71823	1410.0005	1711.772
2027.42	404.18603	785.83	1191.40401	1411.30123	1711.357
2026.47	400.79117	786.853	1190.3228	1412.59971	1710.462
2025.51	397.55837	783.959	1189.46871	1413.82999	1710.531
2024.55	394.55451	782.51	1188.92084	1414.91238	1709.27
2023.6	391.85711	785.919	1188.70506	1415.76745	1708.867
2022.64	389.53479	784.144	1188.78746	1416.3109	1708.119
2021.68	387.62281	781.908	1189.07421	1416.48519	1707.72
2020.72	386.11536	778.675	1189.5511	1416.24948	1705.264
2019.77	385.02055	779.493	1190.12381	1415.58408	1704.214
2018.81	384.31395	777.877	1190.80384	1414.49172	1702.921
2017.85	383.97211	774.386	1191.55822	1412.99173	1701.304
2016.89	383.9468	773.211	1192.41744	1411.11248	1699.131
2015.93	384.20586	772.81	1193.30697	1408.90489	1698.22
2014.98	384.72707	770.24	1194.23169	1406.42327	1698.642
2014.02	385.4942	768.166	1195.15596	1403.7557	1697.03
2013.06	386.49715	767.304	1196.01902	1401.01796	1695.042
2012.1	387.69665	762.612	1196.77502	1398.33903	1693.475
2011.14	389.02781	760.91	1197.44426	1395.841	1693.37
2010.18	390.4304	762.456	1197.98651	1393.62633	1692.616
2009.22	391.7938	760.53	1198.45698	1391.75458	1691.667
2008.27	393.00491	760.65	1198.86343	1390.28366	1689.422
2007.31	393.93025	759.741	1199.2698	1389.23588	1689.948
2006.35	394.4592	757.79	1199.62821	1388.62367	1688.179
2005.39	394.50948	755.223	1199.96194	1388.43325	1686.625
2004.43	394.03974	755.587	1200.21304	1388.64077	1685.757
2003.47	393.04558	750.714	1200.3441	1389.21015	1686.457
2002.51	391.51954	748.902	1200.30712	1390.11705	1685.142
2001.55	389.46715	747.968	1200.11173	1391.32763	1684.608
2000.59	386.90886	745.807	1199.72021	1392.79869	1683.853
1999.63	383.82441	744.773	1199.16916	1394.47756	1683.503
1998.67	380.195	745.585	1198.4792	1396.30505	1683.157
1997.71	376.0034	742.815	1197.69436	1398.20801	1683.723
1996.74	371.28452	740.987	1196.78339	1400.11454	1682.735
1995.78	366.13083	739.046	1195.78652	1401.95968	1682.247
1994.82	360.6824	737.496	1194.70734	1403.695	1681.743
1993.86	355.1136	736.976	1193.5096	1405.2887	1681.511
1992.9	349.59582	737.436	1192.11994	1406.7164	1682.353
1991.94	344.30751	736.45	1190.56933	1407.94301	1681.867
1990.98	339.4151	735.711	1188.85362	1408.92283	1682.513
1990.02	335.02101	735.341	1187.06877	1409.60951	1683.461
1989.05	331.19629	735.578	1185.24532	1409.97365	1682.787
1988.09	327.98498	737.241	1183.46401	1409.98189	1683.546
1987.13	325.43651	738.673	1181.7613	1409.62754	1683.605
1986.17	323.5914	742.399	1180.22019	1408.91187	1683.284
1985.2	322.48189	743.638	1178.79574	1407.85008	1683.12
1984.24	322.12574	743.168	1177.44931	1406.47025	1682.914
1983.28	322.50713	742.43	1176.13534	1404.81837	1682.376
1982.32	323.61048	743.073	1174.8674	1402.94409	1681.764
1981.35	325.38669	743.306	1173.64183	1400.90267	1682.858
1980.39	327.71964	743.591	1172.47056	1398.75836	1682.643
1979.43	330.46919	745.053	1171.36859	1396.56769	1682.736
1978.46	333.47892	744.132	1170.38101	1394.37853	1681.739
1977.5	336.5965	745.655	1169.51188	1392.25096	1682.364
1976.54	339.66248	743.258	1168.81405	1390.25859	1681.215
1975.57	342.54139	743.839	1168.2673	1388.47249	1680.261
1974.61	345.12784	742.735	1167.86432	1386.95778	1679.426
1973.64	347.33564	742.583	1167.61157	1385.75177	1680.095
1972.68	349.11942	739.371	1167.55107	1384.85123	1680.416
1971.72	350.42913	738.844	1167.67919	1384.23202	1680.126
1970.75	351.2078	737.36	1168.01676	1383.86018	1679.298
1969.79	351.4333	735.998	1168.57269	1383.69054	1680.596
1968.82	351.11787	739.041	1169.37266	1383.6682	1680.085
1967.86	350.30898	737.465	1170.39012	1383.75227	1679.761
1966.89	349.07446	736.626	1171.63214	1383.89516	1679.755
1965.93	347.526	737.396	1173.00396	1384.05677	1677.888
1964.96	345.79033	736.481	1174.45615	1384.20532	1676.614
1964	343.97854	733.784	1175.94259	1384.30827	1676.377
1963.03	342.19328	734.041	1177.39498	1384.33442	1675.84
1962.06	340.48454	732.932	1178.71516	1384.26071	1674.745
1961.1	338.86721	731.458	1179.80894	1384.08247	1673.048
1960.13	337.34999	729.693	1180.66689	1383.80492	1672.404
1959.17	335.94294	729.016	1181.32394	1383.45213	1670.4
1958.2	334.66554	730.849	1181.77392	1383.05576	1669.63
1957.23	333.56081	726.18	1182.03159	1382.64839	1668.289
1956.27	332.70394	725.787	1182.07005	1382.25092	1666.307
1955.3	332.16178	723.559	1181.87279	1381.8761	1665.911
1954.33	331.97209	723.613	1181.4395	1381.51133	1664.723
1953.37	332.15126	721.805	1180.78285	1381.13305	1662.06
1952.4	332.65481	720.943	1179.94887	1380.72331	1662.115
1951.43	333.4238	722.307	1178.98271	1380.26776	1662.337
1950.46	334.3849	722.321	1177.99474	1379.7459	1660.502
1949.5	335.45314	725.05	1177.05055	1379.1516	1660.537
1948.53	336.54779	723.965	1176.18256	1378.48784	1659.666
1947.56	337.61772	726.697	1175.44061	1377.75931	1657.406
1946.59	338.6322	726.055	1174.79638	1376.98528	1656.205
1945.62	339.54262	721.51	1174.25025	1376.18163	1654.222
1944.66	340.28062	722.618	1173.8834	1375.35918	1652.302
1943.69	340.77142	721.109	1173.71879	1374.54669	1650.713
1942.72	340.92719	720.076	1173.79059	1373.78387	1649.66
1941.75	340.70041	717.655	1174.0984	1373.12114	1649.47
1940.78	340.05489	716.628	1174.68122	1372.5994	1649.327
1939.81	338.97832	718.895	1175.55086	1372.24945	1649.372
1938.84	337.49932	714.638	1176.60996	1372.08438	1649.306
1937.87	335.69136	713.525	1177.80076	1372.10405	1648.677
1936.91	333.63007	711.118	1179.00937	1372.28956	1647.373
1935.94	331.37184	707.917	1180.18521	1372.60414	1645.985
1934.97	328.94992	708.77	1181.32015	1372.98665	1645.404
1934	326.37926	710.307	1182.39312	1373.38482	1644.962
1933.03	323.66837	706.928	1183.39117	1373.75595	1643.647
1932.06	320.8612	705.646	1184.27276	1374.06026	1643.597
1931.09	318.00592	705.578	1185.03322	1374.26531	1642.989
1930.12	315.18762	701.764	1185.62966	1374.36706	1642.783
1929.15	312.54199	701.417	1185.98626	1374.36423	1641.002
1928.17	310.23278	702.899	1186.07296	1374.27313	1640.886
1927.2	308.40169	702.082	1185.82504	1374.12171	1640.305
1926.23	307.15102	699.402	1185.2464	1373.9221	1639.832
1925.26	306.53298	699.281	1184.35015	1373.68296	1638.29
1924.29	306.55449	696.383	1183.08864	1373.42114	1637.75
1923.32	307.18245	694.168	1181.48421	1373.14264	1638.267
1922.35	308.37071	693.921	1179.50921	1372.85342	1637.731
1921.38	310.02784	694.442	1177.25156	1372.55694	1637.018
1920.4	312.05852	692.133	1174.76431	1372.25275	1636.989
1919.43	314.3865	691.937	1172.09513	1371.93101	1635.703
1918.46	316.938	691.246	1169.31233	1371.5723	1636.34
1917.49	319.60146	691.813	1166.50503	1371.14671	1637.134
1916.52	322.23595	691.661	1163.77825	1370.61518	1635.555
1915.54	324.70625	696.548	1161.18036	1369.94627	1635.376
1914.57	326.89993	695.814	1158.73451	1369.14207	1634.94
1913.6	328.73991	698.157	1156.50303	1368.22887	1635.228
1912.63	330.21867	698.63	1154.46545	1367.24691	1634.297
1911.65	331.36198	699.157	1152.70708	1366.25561	1633.785
1910.68	332.24909	700.518	1151.17536	1365.32467	1633.539
1909.71	333.00032	699.574	1149.86276	1364.50503	1631.594
1908.73	333.73753	699.04	1148.78521	1363.84132	1631.076
1907.76	334.53232	695.986	1147.92907	1363.35971	1630.666
1906.79	335.41085	696.026	1147.24979	1363.05202	1629.8
1905.81	336.37253	698.294	1146.71906	1362.90914	1629.046
1904.84	337.38322	698.633	1146.2552	1362.92236	1628.46
1903.86	338.40259	696.798	1145.85678	1363.07863	1628.735
1902.89	339.41269	696.554	1145.48037	1363.36683	1627.191
1901.92	340.38946	695.941	1145.19503	1363.77576	1626.544
1900.94	341.32561	696.953	1145.02466	1364.28001	1625.496
1899.97	342.2246	696.026	1145.04115	1364.84038	1625.586
1898.99	343.08847	695.041	1145.27549	1365.41069	1624.123
1898.02	343.88289	696.674	1145.73651	1365.94382	1623.422
1897.04	344.57216	692.577	1146.34747	1366.39554	1623.677
1896.07	345.13543	694.091	1147.04339	1366.74907	1623.065
1895.09	345.55093	693.445	1147.74369	1367.01673	1622.464
1894.11	345.8354	695.12	1148.39893	1367.21856	1622.023
1893.14	346.03911	696.959	1148.90073	1367.38085	1621.449
1892.16	346.21335	696.098	1149.27199	1367.52709	1619.921
1891.19	346.42664	695.512	1149.52351	1367.66732	1618.708
1890.21	346.74129	697.201	1149.74017	1367.78641	1618.429
1889.24	347.18634	695.659	1149.9769	1367.8712	1618.842
1888.26	347.72722	693.303	1150.26163	1367.90554	1617.449
1887.28	348.32085	689.137	1150.56368	1367.87083	1617.374
1886.31	348.91031	689.615	1150.84746	1367.7643	1617.305
1885.33	349.42685	688.296	1151.03193	1367.58977	1616.397
1884.35	349.83183	689.662	1151.15974	1367.35241	1614.801
1883.38	350.08428	691.279	1151.21346	1367.06044	1613.948
1882.4	350.1379	691.361	1151.25446	1366.72512	1613.503
1881.42	349.96929	691.571	1151.35664	1366.33757	1613.084
1880.44	349.56028	692.856	1151.65624	1365.88129	1612.234
1879.47	348.8835	692.54	1152.18695	1365.34116	1611.247
1878.49	347.89437	696.23	1152.89658	1364.71249	1611.303
1877.51	346.57001	697.617	1153.68426	1363.99282	1610.442
1876.53	344.90517	699.619	1154.43623	1363.19991	1609.817
1875.55	342.92753	698.843	1155.02906	1362.35466	1608.589
1874.58	340.71071	699.382	1155.43427	1361.47376	1608.781
1873.6	338.32744	698.732	1155.56043	1360.5676	1607.669
1872.62	335.86522	699.99	1155.44421	1359.62707	1606.498
1871.64	333.41952	697.085	1155.10726	1358.63476	1607.157
1870.66	331.06678	695.418	1154.63905	1357.57423	1605.808
1869.68	328.84915	696.805	1154.06032	1356.46247	1604.585
1868.7	326.77238	693.804	1153.36983	1355.33901	1603.968
1867.72	324.82332	694.726	1152.55756	1354.26059	1602.686
1866.74	322.97316	693.525	1151.65171	1353.29281	1602.508
1865.76	321.20932	690.412	1150.69498	1352.5072	1603.242
1864.78	319.54702	690.877	1149.77827	1351.96544	1602.871
1863.8	318.00839	689.67	1148.94441	1351.72166	1602.931
1862.82	316.63655	690.645	1148.28526	1351.81246	1602.58
1861.84	315.48072	688.977	1147.84123	1352.24296	1601.368
1860.86	314.57553	686.237	1147.6424	1353.00764	1600.574
1859.88	313.93006	687.463	1147.5431	1354.09482	1601.251
1858.9	313.52126	688.739	1147.40821	1355.48248	1600.098
1857.92	313.30529	688.403	1147.10284	1357.12504	1598.671
1856.94	313.22677	692.017	1146.59897	1358.97217	1598.415
1855.96	313.24662	689.706	1145.85701	1360.95806	1597.604
1854.98	313.35318	686.39	1144.93943	1363.00709	1596.798
1854	313.53685	685.902	1143.85116	1365.03143	1596.886
1853.02	313.80424	687.231	1142.69366	1366.93176	1596.546
1852.04	314.17562	684.069	1141.55067	1368.61968	1595.717
1851.05	314.66145	682.72	1140.49438	1370.03221	1595.315
1850.07	315.25179	681.226	1139.45688	1371.15436	1594.792
1849.09	315.91417	678.988	1138.40521	1371.99531	1594.909
1848.11	316.61344	679.072	1137.29902	1372.57662	1594.102
1847.13	317.31943	682.288	1136.13552	1372.91449	1593.653
1846.14	318.02228	681.232	1134.89232	1373.03082	1592.847
1845.16	318.72625	680.871	1133.66444	1372.93667	1592.614
1844.18	319.4142	681.773	1132.43854	1372.64731	1590.46
1843.2	320.07055	679.948	1131.22754	1372.17371	1589.329
1842.21	320.67904	678.991	1130.05603	1371.52523	1589.002
1841.23	321.19764	678.538	1128.9481	1370.71393	1588.156
1840.25	321.56743	680.727	1127.81568	1369.75038	1587.681
1839.26	321.71564	682.152	1126.58608	1368.62973	1585.575
1838.28	321.5737	683.484	1125.24853	1367.33457	1584.19
1837.3	321.10901	682.398	1123.8746	1365.86131	1584.048
1836.31	320.32751	679.34	1122.49713	1364.21613	1583.478
1835.33	319.26028	677.763	1121.2203	1362.41152	1582.987
1834.34	317.94385	676.765	1120.05913	1360.45783	1581.917
1833.36	316.45157	673.79	1119.11444	1358.36324	1581.094
1832.37	314.8583	671.784	1118.415	1356.16137	1580.712
1831.39	313.20787	674.336	1117.96875	1353.9189	1579.617
1830.41	311.53376	676.601	1117.69062	1351.73065	1579.963
1829.42	309.84746	678.302	1117.51395	1349.68406	1578.71
1828.44	308.14505	678.576	1117.43256	1347.85452	1577.569
1827.45	306.43913	675.582	1117.48475	1346.29076	1576.853
1826.47	304.75085	671.752	1117.6379	1345.04418	1575.627
1825.48	303.11655	670.633	1117.88531	1344.14676	1575.761
1824.49	301.58609	671.946	1118.15317	1343.61798	1574.034
1823.51	300.24212	672.411	1118.46852	1343.45233	1573.838
1822.52	299.13581	672.055	1118.78239	1343.62779	1573.032
1821.54	298.27587	671.131	1118.99634	1344.09619	1571.402
1820.55	297.6579	669.812	1118.9302	1344.79389	1571.13
1819.57	297.24506	670.713	1118.48201	1345.63933	1571.29
1818.58	296.9707	668.014	1117.68714	1346.54451	1570.688
1817.59	296.77502	666.064	1116.61489	1347.43439	1568.961
1816.61	296.60508	664.156	1115.29989	1348.23616	1568.715
1815.62	296.43148	662.627	1113.82754	1348.87037	1566.774
1814.63	296.25336	662.418	1112.27787	1349.26115	1565.714
1813.64	296.08918	659.014	1110.80748	1349.35986	1564.49
1812.66	295.93564	658.664	1109.46849	1349.15905	1565.33
1811.67	295.77167	658.536	1108.29034	1348.68978	1565.013
1810.68	295.57538	655.375	1107.27345	1347.99666	1563.992
1809.7	295.31687	656.001	1106.45488	1347.11844	1562.462
1808.71	294.96691	656.67	1105.93076	1346.09537	1561.74
1807.72	294.53274	657.366	1105.74151	1344.96686	1561.712
1806.73	294.03153	654.841	1105.84137	1343.78466	1561.368
1805.74	293.50653	652.31	1106.22375	1342.58764	1560.679
1804.75	293.0131	651.682	1106.84787	1341.40404	1560.263
1803.77	292.58837	649.258	1107.68449	1340.25604	1559.138
1802.78	292.23983	650.582	1108.62235	1339.16196	1558.833
1801.79	291.94685	652.211	1109.60107	1338.12412	1557.737
1800.8	291.67194	653.298	1110.46867	1337.13576	1557.982
1799.81	291.35828	651.561	1111.15464	1336.17283	1557.387
1798.82	290.9351	648.279	1111.71672	1335.19961	1556.998
1797.83	290.35527	646.27	1112.14352	1334.17718	1556.436
1796.84	289.56846	642.482	1112.36749	1333.05855	1555.761
1795.85	288.54589	644.747	1112.37388	1331.79532	1555.12
1794.86	287.26372	644.114	1112.17262	1330.36365	1554.74
1793.87	285.69469	645.361	1111.78595	1328.78369	1555.088
1792.88	283.82105	640.929	1111.15209	1327.10687	1553.181
1791.89	281.64729	642.604	1110.28601	1325.39606	1551.296
1790.9	279.21308	640.157	1109.17203	1323.70832	1550.662
1789.91	276.57468	638.159	1107.8509	1322.09182	1550.686
1788.92	273.79911	639.772	1106.44006	1320.59298	1550.243
1787.93	270.97192	634.608	1104.94632	1319.25865	1549.921
1786.94	268.16085	634.951	1103.32066	1318.13623	1548.684
1785.95	265.43704	636.072	1101.56122	1317.25419	1548.114
1784.96	262.83944	631.171	1099.6797	1316.63271	1547.525
1783.97	260.3685	628.154	1097.69002	1316.29007	1546.968
1782.97	258.0087	628.108	1095.48538	1316.22737	1545.758
1781.98	255.75303	629.505	1093.05764	1316.42522	1545.963
1780.99	253.6032	626.757	1090.35165	1316.84725	1545.615
1780	251.56187	626.524	1087.406	1317.437	1544.743
1779.01	249.62874	621.653	1084.34589	1318.12759	1545.144
1778.02	247.81148	622.002	1081.22585	1318.8526	1545.178
1777.02	246.1086	618.386	1078.08669	1319.55311	1544.172
1776.03	244.54389	616.955	1075.0675	1320.18538	1544.408
1775.04	243.11733	620.864	1072.29488	1320.73366	1543.602
1774.05	241.80458	620.437	1069.83282	1321.21216	1541.754
1773.05	240.60568	617.758	1067.63845	1321.63272	1540.903
1772.06	239.54902	616.942	1065.75929	1321.99592	1539.996
1771.07	238.6659	617.996	1064.16848	1322.30113	1538.88
1770.07	237.99933	615.873	1062.85204	1322.54416	1537.545
1769.08	237.58764	616.6	1061.83298	1322.72883	1535.933
1768.09	237.46694	612.853	1061.00957	1322.87206	1534.106
1767.09	237.64995	608.604	1060.31264	1322.98289	1532.947
1766.1	238.14797	609.126	1059.71844	1323.05962	1532.826
1765.1	238.92245	607.609	1059.17759	1323.11135	1531.473
1764.11	239.89893	610.126	1058.57686	1323.15015	1531.566
1763.12	241.03447	612.669	1057.79856	1323.1757	1531.168
1762.12	242.31129	614.987	1056.86614	1323.18202	1531.05
1761.13	243.69838	616.893	1055.74549	1323.1458	1530.516
1760.13	245.18334	613.251	1054.51174	1323.03506	1529.295
1759.14	246.73914	611.15	1053.32894	1322.82296	1530.013
1758.14	248.33195	611.189	1052.23201	1322.49018	1529.703
1757.15	249.90649	608.934	1051.31377	1322.03052	1528.858
1756.15	251.39211	606.269	1050.67499	1321.45467	1527.86
1755.16	252.68435	604.283	1050.33352	1320.78925	1527.343
1754.16	253.67734	600.776	1050.26205	1320.06596	1526.305
1753.16	254.33152	602.261	1050.44403	1319.29765	1526.017
1752.17	254.64368	603.798	1050.91555	1318.48997	1524.683
1751.17	254.62195	599.457	1051.66164	1317.66171	1524.813
1750.18	254.32148	597.056	1052.67115	1316.83598	1524.503
1749.18	253.79223	593.254	1053.94553	1316.04173	1524.139
1748.18	253.09195	590.576	1055.34567	1315.29958	1522.925
1747.19	252.27278	592.9	1056.80473	1314.60735	1521.833
1746.19	251.38398	595.334	1058.24945	1313.96451	1522.364
1745.19	250.45305	595.514	1059.58644	1313.37725	1521.262
1744.2	249.49601	595.028	1060.71589	1312.84177	1520.95
1743.2	248.56582	591.21	1061.58422	1312.33314	1520.57
1742.2	247.69322	591.475	1062.19085	1311.81819	1520.088
1741.2	246.89613	591.128	1062.52142	1311.24558	1521.695
1740.21	246.20144	594.173	1062.59684	1310.57848	1520.64
1739.21	245.60389	592.694	1062.44435	1309.79163	1519.381
1738.21	245.09631	597.059	1062.04334	1308.87529	1519.096
1737.21	244.67399	598.013	1061.40464	1307.84168	1519.271
1736.21	244.34299	596.202	1060.5414	1306.72351	1518.415
1735.22	244.08532	596.501	1059.4296	1305.5599	1517.947
1734.22	243.87435	596.266	1058.05384	1304.38985	1517.709
1733.22	243.71464	600.021	1056.46596	1303.24868	1518.26
1732.22	243.58317	598.598	1054.75382	1302.17717	1518.7
1731.22	243.45624	598.561	1052.96127	1301.22893	1518.87
1730.22	243.31768	599.526	1051.14408	1300.44273	1518.305
1729.22	243.12624	598.071	1049.31419	1299.8524	1518.477
1728.22	242.838	597.825	1047.48071	1299.47735	1518.264
1727.22	242.4237	597.23	1045.64455	1299.32935	1516.822
1726.22	241.86298	599.562	1043.7931	1299.41686	1516.787
1725.22	241.11535	601.165	1041.92081	1299.7357	1516.677
1724.22	240.15727	601.656	1040.05942	1300.25366	1515.406
1723.22	239.01045	603.002	1038.31979	1300.92096	1515.508
1722.22	237.70123	600.91	1036.77716	1301.68753	1514.517
1721.22	236.27303	598.789	1035.46032	1302.49907	1514.405
1720.22	234.7823	597.162	1034.39016	1303.31654	1513.422
1719.22	233.26249	596.217	1033.57982	1304.1045	1513.829
1718.22	231.7346	594.134	1032.96528	1304.84059	1512.267
1717.22	230.22878	595.874	1032.47566	1305.52048	1511.492
1716.22	228.74825	597.593	1032.08289	1306.15143	1510.093
1715.22	227.27548	597.682	1031.75014	1306.74111	1510.043
1714.22	225.82235	596.778	1031.49742	1307.29643	1509.506
1713.21	224.44867	593.723	1031.42916	1307.82587	1507.424
1712.21	223.22998	595.312	1031.56963	1308.3361	1507.26
1711.21	222.26165	592.296	1031.90776	1308.84437	1507.528
1710.21	221.63787	593.373	1032.3976	1309.35627	1507.41
1709.21	221.40778	594.13	1032.98537	1309.86946	1507.25
1708.2	221.58317	587.194	1033.5664	1310.36587	1506.966
1707.2	222.14957	589.9	1034.07102	1310.82164	1507.192
1706.2	223.03116	590.475	1034.48812	1311.20373	1508.032
1705.2	224.12407	588.477	1034.76821	1311.477	1507.318
1704.19	225.34585	590.325	1034.9114	1311.59986	1508.309
1703.19	226.65254	593.487	1034.9603	1311.53531	1508.242
1702.19	228.02751	591.38	1034.88229	1311.25988	1508.793
1701.18	229.48628	590.896	1034.63203	1310.76026	1509.483
1700.18	231.04799	592.584	1034.15233	1310.04804	1509.383
1699.18	232.70725	591.087	1033.42812	1309.15234	1509.35
1698.17	234.45534	590.695	1032.47566	1308.12685	1507.789
1697.17	236.28486	589.119	1031.34753	1307.04014	1507.748
1696.17	238.15487	588.243	1030.14902	1305.95339	1507.711
1695.16	240.01882	591.09	1028.96061	1304.92201	1506.57
1694.16	241.85071	588.8	1027.88031	1303.99316	1507.378
1693.15	243.65178	588.608	1027.00515	1303.20744	1507.758
1692.15	245.4329	589.533	1026.2881	1302.59368	1507.668
1691.14	247.19455	588.628	1025.67197	1302.17087	1507.571
1690.14	248.89975	587.239	1025.07552	1301.92033	1507.865
1689.13	250.46555	588.406	1024.46447	1301.80383	1507.05
1688.13	251.81154	590.125	1023.85337	1301.77215	1507.848
1687.12	252.86982	592.586	1023.22686	1301.76941	1509.34
1686.12	253.57066	595.812	1022.62904	1301.73231	1509.331
1685.11	253.88725	596.648	1022.04227	1301.60964	1508.504
1684.11	253.86311	600.322	1021.50521	1301.35969	1508.53
1683.1	253.6144	598.138	1021.01539	1300.95391	1508.414
1682.09	253.30283	595.114	1020.48406	1300.39368	1507.425
1681.09	253.08542	590.412	1019.85501	1299.69778	1506.861
1680.08	253.07639	588.283	1019.11345	1298.90516	1505.296
1679.08	253.34388	588.429	1018.30262	1298.06589	1505.487
1678.07	253.93183	587.764	1017.50791	1297.23804	1505.192
1677.06	254.84678	585.572	1016.76581	1296.47207	1505.023
1676.06	256.04137	584.743	1016.20301	1295.8076	1505.247
1675.05	257.45914	584.908	1015.82514	1295.28893	1505.441
1674.04	259.06162	587.563	1015.67664	1294.95259	1505.438
1673.03	260.82758	588.401	1015.72356	1294.82599	1505.501
1672.03	262.73586	588.581	1015.83652	1294.92005	1504.947
1671.02	264.72843	588.418	1015.9335	1295.22917	1505.556
1670.01	266.7096	589.068	1015.99776	1295.71391	1504.928
1669	268.58768	590.143	1016.04534	1296.31977	1504.869
1668	270.30395	595.047	1016.07572	1296.98139	1504.13
1666.99	271.81576	602.519	1016.08781	1297.6381	1505.407
1665.98	273.09057	604.242	1016.17583	1298.25336	1506.327
1664.97	274.15645	604.207	1016.28934	1298.82302	1505.227
1663.96	275.10076	604.845	1016.45582	1299.34899	1504.803
1662.95	276.04668	606.953	1016.62884	1299.82688	1503.825
1661.94	277.12424	614.143	1016.76531	1300.25646	1503.529
1660.93	278.42876	615.688	1016.88946	1300.6322	1503.037
1659.93	280.02903	616.038	1017.06031	1300.95314	1501.804
1658.92	281.99998	616.318	1017.33068	1301.21735	1501.847
1657.91	284.43525	616.869	1017.72466	1301.42283	1501.104
1656.9	287.39551	614.62	1018.26554	1301.5639	1501.017
1655.89	290.91904	618.615	1019.00887	1301.63883	1501.123
1654.88	295.05804	623.707	1019.88239	1301.65992	1501.305
1653.87	299.85086	624.631	1020.86225	1301.62501	1500.65
1652.86	305.30381	624.433	1021.85154	1301.51802	1500.136
1651.85	311.37169	626.655	1022.77886	1301.30955	1499.994
1650.84	317.94104	631.313	1023.61543	1300.95127	1498.18
1649.82	324.86642	635.925	1024.3493	1300.37923	1496.3
1648.81	332.0081	639.376	1024.97486	1299.54817	1496.008
1647.8	339.26167	643.968	1025.48318	1298.44827	1494.749
1646.79	346.52211	648.816	1025.89469	1297.1093	1494.096
1645.78	353.74293	656.659	1026.2391	1295.59125	1494.509
1644.77	360.94759	660.785	1026.47784	1293.95296	1493.169
1643.76	368.2015	667.295	1026.67283	1292.22995	1492.103
1642.75	375.60025	671.277	1026.81617	1290.43985	1491.984
1641.73	383.24301	679.173	1026.93825	1288.61662	1491.518
1640.72	391.21151	684.451	1027.07593	1286.79899	1491.399
1639.71	399.57964	694.665	1027.24537	1285.02796	1489.835
1638.7	408.42153	704.125	1027.45112	1283.34228	1489.451
1637.68	417.80779	714.171	1027.68229	1281.78197	1488.183
1636.67	427.76693	722.365	1027.88938	1280.37639	1487.134
1635.66	438.33761	729.033	1028.06895	1279.15972	1486.777
1634.65	449.545	738.823	1028.1657	1278.16089	1487.304
1633.63	461.40314	747.063	1028.14995	1277.37791	1486.997
1632.62	473.91102	757.382	1027.95242	1276.79736	1486.47
1631.61	487.04682	767.588	1027.57235	1276.39116	1486.721
1630.59	500.75949	774.95	1026.98988	1276.10886	1486.795
1629.58	514.99129	785.318	1026.22579	1275.90951	1486.876
1628.57	529.69124	795.69	1025.31156	1275.76876	1486.823
1627.55	544.8166	801.357	1024.26504	1275.68459	1486.904
1626.54	560.29641	813.513	1023.06851	1275.66504	1486.605
1625.52	576.06639	821.431	1021.80943	1275.71194	1486.977
1624.51	592.04256	830.223	1020.49235	1275.80489	1486.266
1623.49	608.13658	837.716	1019.1535	1275.90825	1485.91
1622.48	624.2338	848.489	1017.83423	1275.98668	1486.275
1621.47	640.195	857.573	1016.62084	1276.0321	1487.759
1620.45	655.85677	864.544	1015.55812	1276.0384	1487.922
1619.44	671.0509	869.61	1014.69656	1276.01082	1486.647
1618.42	685.62823	875.053	1014.08486	1275.96611	1485.985
1617.4	699.45746	882.448	1013.7252	1275.92895	1486.385
1616.39	712.38871	889.786	1013.5703	1275.92784	1487.888
1615.37	724.28712	898.425	1013.63229	1276.00396	1487.913
1614.36	735.02165	903.2576	1013.81217	1276.18799	1487.55
1613.34	744.478	906.5545	1014.00444	1276.48877	1487.901
1612.33	752.53115	911.4798	1014.11772	1276.90098	1485.786
1611.31	759.05589	914.7493	1014.08916	1277.39994	1484.757
1610.29	763.9527	915.9676	1013.84368	1277.94476	1484.734
1609.28	767.15257	919.9343	1013.38596	1278.50533	1484.145
1608.26	768.64351	925.3359	1012.74677	1279.0565	1484.254
1607.24	768.46197	929.8307	1011.94538	1279.58552	1483.905
1606.23	766.67616	927.346	1010.99216	1280.07272	1483.054
1605.21	763.41642	928.4253	1009.96006	1280.48701	1481.981
1604.19	758.85273	927.7811	1008.86165	1280.78576	1481.953
1603.17	753.17927	925.0871	1007.75962	1280.93025	1481.548
1602.16	746.57086	924.3216	1006.72831	1280.90126	1481.32
1601.14	739.18613	922.2961	1005.83939	1280.71205	1480.769
1600.12	731.16812	921.299	1005.11286	1280.38695	1481.425
1599.1	722.61591	916.4374	1004.6193	1279.96993	1481.11
1598.08	713.60548	911.2772	1004.39305	1279.51501	1481.977
1597.07	704.18419	907.4191	1004.39451	1279.08292	1482.408
1596.05	694.37938	902.0589	1004.53901	1278.73406	1482.3
1595.03	684.22984	895.335	1004.75746	1278.52208	1481.897
1594.01	673.78082	891.118	1004.93896	1278.47175	1481.062
1592.99	663.09629	885.568	1004.96919	1278.5794	1480.647
1591.97	652.23579	879.355	1004.82543	1278.82111	1480.038
1590.95	641.27791	869.646	1004.48291	1279.15696	1479.793
1589.93	630.30106	863.65	1003.91645	1279.53483	1480.123
1588.91	619.37296	853.706	1003.23842	1279.91073	1480.117
1587.89	608.57667	849.14	1002.53424	1280.23965	1480.608
1586.87	598.00451	842.127	1001.81255	1280.48323	1480.187
1585.85	587.75638	831.482	1001.07764	1280.60937	1480.384
1584.83	577.93771	820.856	1000.37349	1280.59731	1478.465
1583.81	568.6489	811.233	999.69412	1280.4374	1477.016
1582.79	559.98367	802.396	999.04017	1280.14301	1476.806
1581.77	551.97594	796.541	998.47471	1279.74993	1476.35
1580.75	544.62277	786.416	998.04167	1279.30339	1476.347
1579.73	537.8513	774.476	997.74588	1278.85272	1476.175
1578.71	531.5437	765.437	997.65378	1278.45546	1476.1
1577.69	525.58533	760.357	997.71058	1278.15927	1476.31
1576.67	519.8813	752.44	997.80288	1278.00785	1475.627
1575.65	514.3785	746.494	997.84858	1278.03329	1476.722
1574.62	509.07498	742.272	997.81892	1278.23777	1476.022
1573.6	504.04252	735.131	997.63265	1278.59403	1474.365
1572.58	499.4089	731.412	997.25088	1279.06151	1474.534
1571.56	495.29417	726.853	996.74692	1279.58215	1474.446
1570.54	491.83199	721.384	996.14257	1280.09032	1474.445
1569.51	489.12893	713.058	995.43751	1280.51959	1474.195
1568.49	487.26077	707.952	994.73291	1280.80992	1474.816
1567.47	486.27955	702.474	994.00554	1280.91421	1474.661
1566.45	486.20425	698.88	993.22505	1280.81909	1474.656
1565.42	487.02668	692.784	992.41582	1280.53338	1474.156
1564.4	488.69603	685.954	991.6285	1280.07706	1473.839
1563.38	491.13456	680.774	990.87676	1279.47764	1473.971
1562.35	494.19362	676.608	990.23291	1278.77089	1473.258
1561.33	497.63463	670.894	989.76214	1277.99512	1472.026
1560.31	501.1903	666.784	989.44421	1277.19013	1471.312
1559.28	504.56972	659.985	989.22682	1276.40082	1470.677
1558.26	507.48853	659.554	989.06335	1275.66641	1471.118
1557.23	509.71207	658.109	988.80367	1275.00957	1471.517
1556.21	511.07404	653.133	988.38476	1274.44869	1470.979
1555.19	511.49908	649.428	987.803	1273.97991	1470.43
1554.16	510.98064	647.996	987.10566	1273.5736	1471.096
1553.14	509.57679	646.462	986.31429	1273.19824	1471.013
1552.11	507.36055	640.222	985.52312	1272.82057	1471.004
1551.09	504.40599	635.285	984.81	1272.39318	1469.653
1550.06	500.82122	632.921	984.17304	1271.86432	1470.093
1549.04	496.71782	631.033	983.57703	1271.17919	1470.154
1548.01	492.20525	626.735	983.02298	1270.30263	1470.438
1546.98	487.39918	625.044	982.46484	1269.24561	1470.384
1545.96	482.39411	620.488	981.92253	1268.05999	1470.251
1544.93	477.27755	617.163	981.41827	1266.81035	1469.006
1543.91	472.07827	616.442	980.98571	1265.55295	1469.516
1542.88	466.77413	611.921	980.62371	1264.33384	1468.022
1541.85	461.28872	607.758	980.37288	1263.2024	1467.195
1540.83	455.51807	603.212	980.23658	1262.22026	1466.53
1539.8	449.39756	597.564	980.20277	1261.45534	1464.948
1538.77	442.89898	593.38	980.26724	1260.97892	1463.539
1537.75	436.04914	590.761	980.41796	1260.84118	1463.278
1536.72	428.95239	588.287	980.6269	1261.05622	1464.079
1535.69	421.75314	584.277	980.98248	1261.614	1465.169
1534.67	414.63354	582.377	981.59322	1262.47266	1465.336
1533.64	407.72175	580.219	982.51455	1263.56609	1465.567
1532.61	401.09255	574.269	983.7009	1264.82208	1465.056
1531.58	394.76173	571.385	985.0665	1266.14616	1465.489
1530.55	388.68519	570.858	986.41008	1267.41358	1465.787
1529.53	382.81435	566.073	987.48749	1268.49972	1467.015
1528.5	377.09928	565.528	988.0723	1269.30194	1468
1527.47	371.52102	565.742	987.98563	1269.76605	1467.942
1526.44	366.11381	565.27	987.13337	1269.89756	1468.752
1525.41	360.95194	563.555	985.6175	1269.7361	1467.433
1524.38	356.1526	561.458	983.59706	1269.32398	1467.666
1523.35	351.79752	562.656	981.27507	1268.70266	1467.857
1522.33	347.95853	563.433	978.86234	1267.93891	1467.465
1521.3	344.6906	562.874	976.59916	1267.13507	1467.458
1520.27	342.01444	563.831	974.64304	1266.42417	1467.891
1519.24	339.96786	561.18	973.13466	1265.94837	1468.816
1518.21	338.60352	559.728	972.21109	1265.83244	1469.085
1517.18	338.00508	558.254	971.96722	1266.14707	1469.365
1516.15	338.2768	559.472	972.52475	1266.91797	1469.419
1515.12	339.52315	560.014	974.03493	1268.13749	1469.804
1514.09	341.83457	560.961	976.50428	1269.76242	1468.917
1513.06	345.21666	562.725	979.80143	1271.72303	1468.14
1512.03	349.63876	565.523	983.66402	1273.93025	1467.69
1510.99	355.03459	566.545	987.82353	1276.25668	1468.726
1509.96	361.30366	570.824	991.94105	1278.56115	1469.511
1508.93	368.36676	573.585	995.69626	1280.72628	1469.297
1507.9	376.16073	580.982	998.87975	1282.66789	1469.685
1506.87	384.64614	583.842	1001.40198	1284.34573	1470.104
1505.84	393.79455	592.337	1003.30603	1285.76261	1469.31
1504.81	403.56556	596.932	1004.70701	1286.92849	1469.163
1503.77	413.89316	600.41	1005.66744	1287.84728	1470.086
1502.74	424.64001	608.362	1006.20761	1288.534	1470.65
1501.71	435.65957	614.182	1006.321	1289.02255	1471.854
1500.68	446.79284	620.127	1006.05761	1289.35756	1472.667
1499.64	457.87073	626.816	1005.39459	1289.58613	1472.357
1498.61	468.74742	630.462	1004.37123	1289.72478	1472.521
1497.58	479.27517	635.826	1003.04992	1289.73935	1473.753
1496.55	489.3016	640.48	1001.48646	1289.55604	1474.966
1495.51	498.67067	647.167	999.73681	1289.08215	1475.785
1494.48	507.20299	648.59	997.79107	1288.22011	1476.236
1493.45	514.705	653.826	995.53817	1286.88498	1477.084
1492.41	520.95749	660.099	992.78819	1285.00616	1477.33
1491.38	525.79109	661.618	989.35483	1282.52857	1478.661
1490.35	529.09515	659.678	985.13424	1279.42252	1479.508
1489.31	530.81671	659.253	980.03502	1275.70531	1478.916
1488.28	530.97942	660.528	974.11406	1271.4538	1480.402
1487.24	529.65543	663.584	967.54183	1266.80072	1480.419
1486.21	526.96309	666.512	960.57127	1261.9203	1479.763
1485.17	523.0486	664.996	953.5309	1257.01078	1480.003
1484.14	518.06005	665.805	946.73523	1252.26401	1480.309
1483.1	512.14248	663.441	940.3812	1247.85711	1479.997
1482.07	505.42087	662.53	934.63667	1243.95755	1480.767
1481.03	498.05427	663.512	929.65144	1240.71306	1481.289
1480	490.21062	662.368	925.54698	1238.22714	1480.408
1478.96	482.03287	660.707	922.33993	1236.54659	1480.951
1477.93	473.65982	661.687	920.05091	1235.63918	1482.123
1476.89	465.19946	660.813	918.64486	1235.4052	1482.291
1475.86	456.74097	660.395	918.02396	1235.71321	1481.945
1474.82	448.32991	659.454	918.07588	1236.42084	1481.94
1473.78	439.97532	653.614	918.62141	1237.38987	1481.717
1472.75	431.66305	650.128	919.38365	1238.49973	1482.127
1471.71	423.37781	644.048	920.12537	1239.63994	1482.65
1470.67	415.16421	640.84	920.6571	1240.72172	1482.933
1469.64	407.0993	634.186	920.89536	1241.6835	1482.177
1468.6	399.27574	631.669	920.81117	1242.50081	1482.263
1467.56	391.81993	628.213	920.48763	1243.19068	1482.917
1466.53	384.85226	623.149	920.06965	1243.80176	1482.126
1465.49	378.47972	614.312	919.72368	1244.39944	1482.238
1464.45	372.74349	609.394	919.58163	1245.06016	1481.773
1463.41	367.62355	601.982	919.74667	1245.84301	1481.42
1462.37	363.04817	594.13	920.18846	1246.78637	1480.659
1461.34	358.91959	588.937	920.85986	1247.90257	1480.298
1460.3	355.16231	580.931	921.69063	1249.17107	1480.365
1459.26	351.70264	573.49	922.6347	1250.53491	1481.377
1458.22	348.48516	570.167	923.6581	1251.92277	1483.139
1457.18	345.49434	565.495	924.7748	1253.24484	1484.81
1456.14	342.7309	560.827	925.97862	1254.41481	1486.981
1455.1	340.20599	554.819	927.2619	1255.37956	1488.61
1454.07	337.90694	551.151	928.57053	1256.11111	1490.849
1453.03	335.8189	544.445	929.86816	1256.60375	1491.62
1451.99	333.92689	541.98	931.07999	1256.87886	1492.582
1450.95	332.22843	538.099	932.15175	1256.96341	1493.553
1449.91	330.73576	533.23	933.03699	1256.89683	1493.908
1448.87	329.43849	533.369	933.70786	1256.74115	1493.755
1447.83	328.3197	531.904	934.14183	1256.57921	1494.431
1446.79	327.34636	526.132	934.37633	1256.50815	1494.329
1445.75	326.47374	525.216	934.43559	1256.62593	1494.464
1444.71	325.65268	523.794	934.31759	1257.01035	1495.08
1443.67	324.83094	523.819	934.01531	1257.71184	1495.07
1442.63	323.9945	523.85	933.60304	1258.72976	1494.994
1441.58	323.16816	524.881	933.10148	1260.02654	1495.533
1440.54	322.42588	523.727	932.60424	1261.53318	1496.518
1439.5	321.87232	525.376	932.20729	1263.17669	1496.79
1438.46	321.59722	522.86	931.95884	1264.89128	1497.412
1437.42	321.68286	522.349	931.92617	1266.63662	1498.296
1436.38	322.17658	523.09	932.17437	1268.37665	1498.413
1435.34	323.11356	523.819	932.65755	1270.09487	1498.94
1434.29	324.51065	524.964	933.34991	1271.7953	1499.571
1433.25	326.37584	526.994	934.2458	1273.48522	1499.467
1432.21	328.72253	531.829	935.35289	1275.17727	1500.267
1431.17	331.5573	533.501	936.66038	1276.88297	1499.902
1430.12	334.89128	536.815	938.16878	1278.60469	1501.209
1429.08	338.71787	540.146	939.87184	1280.35929	1503.132
1428.04	342.98938	545.27	941.79164	1282.17872	1504.952
1426.99	347.6443	551.172	944.00111	1284.09578	1506.864
1425.95	352.58836	554.495	946.56707	1286.14145	1508.712
1424.91	357.73946	558.842	949.47045	1288.31517	1510.4
1423.86	363.03359	563.624	952.73248	1290.58201	1512.158
1422.82	368.43897	571.205	956.34359	1292.88032	1513.044
1421.78	373.95181	572.797	960.29287	1295.11892	1515.187
1420.73	379.58412	573.84	964.5279	1297.20996	1517.641
1419.69	385.36005	580.118	968.93869	1299.07619	1518.224
1418.64	391.29324	582.311	973.35754	1300.66986	1518.84
1417.6	397.37881	585.996	977.65585	1301.97307	1520.04
1416.56	403.60211	589.141	981.74353	1302.99505	1521.757
1415.51	409.90382	591.151	985.51748	1303.75383	1524.44
1414.47	416.22207	594.489	988.84786	1304.29524	1526.028
1413.42	422.48736	596.384	991.69707	1304.67254	1527.627
1412.38	428.6276	601.252	994.0588	1304.94103	1528.299
1411.33	434.56096	602.279	995.93367	1305.1542	1530.247
1410.28	440.19105	607.166	997.36951	1305.3577	1532.339
1409.24	445.41387	609.22	998.42408	1305.60044	1533.109
1408.19	450.12588	609.789	999.16994	1305.94419	1534.756
1407.15	454.23896	611.2	999.73275	1306.44565	1535.921
1406.1	457.69779	615.407	1000.20917	1307.14453	1537.089
1405.05	460.45146	617.712	1000.64112	1308.04972	1537.563
1404.01	462.51154	619.866	1001.04014	1309.13009	1538.483
1402.96	463.93505	620.765	1001.47598	1310.34172	1539.495
1401.91	464.81529	622.542	1001.95732	1311.62854	1541.152
1400.87	465.26451	626.657	1002.44803	1312.9368	1541.878
1399.82	465.39876	626.158	1002.94011	1314.23339	1542.289
1398.77	465.32662	627.831	1003.39238	1315.49864	1542.829
1397.73	465.1547	632.712	1003.78182	1316.74142	1544.187
1396.68	464.97809	633.167	1004.04822	1317.98532	1545.338
1395.63	464.86402	632.563	1004.18273	1319.25606	1546.42
1394.58	464.82192	636.166	1004.15478	1320.57941	1548.45
1393.54	464.86081	635.461	1003.95212	1321.98287	1550.128
1392.49	464.95677	636.958	1003.65836	1323.47474	1552.057
1391.44	465.05721	639.466	1003.32923	1325.05652	1553.878
1390.39	465.08528	636.865	1003.03263	1326.70946	1554.017
1389.34	464.96324	638.036	1002.86632	1328.40779	1555.72
1388.29	464.62806	636.632	1002.90186	1330.13249	1556.424
1387.24	464.07331	636.621	1003.22199	1331.86677	1556.63
1386.2	463.33721	635.018	1003.87566	1333.57927	1556.979
1385.15	462.4968	636.909	1004.94588	1335.2191	1558.117
1384.1	461.64847	638.402	1006.43413	1336.72166	1558.482
1383.05	460.95006	637.103	1008.32938	1338.02351	1559.409
1382	460.56275	634.899	1010.63078	1339.08156	1561.111
1380.95	460.62351	636.13	1013.23809	1339.86525	1561.519
1379.9	461.23068	636.36	1016.06521	1340.36974	1562.733
1378.85	462.44452	636.731	1019.03559	1340.61165	1563.272
1377.8	464.26634	636.833	1022.02338	1340.63228	1564.664
1376.75	466.66179	636.675	1024.91458	1340.49561	1566.228
1375.7	469.54539	635.571	1027.61693	1340.26841	1566.595
1374.65	472.78166	636.857	1030.15711	1340.00832	1568.168
1373.59	476.18646	634.93	1032.49414	1339.76483	1568.448
[truncated: 346 more rows]
