# Supplementary material for: Spectroscopic (UV/VIS, Raman) and Electrophoresis Study of Cytosine-Guanine Oligonucleotide DNA Influenced by Magnetic Field
Source: PLoS One. 2016 Mar 21;11(3):e0149488. doi: 10.1371/journal.pone.0149488 (PMC4801395; doi:10.1371/journal.pone.0149488)
Supplement: S5 Text — (TXT) [file pone.0149488.s006.txt]

Time (s)	B= 00 m T	B= 250 m T	B= 500 m T	B= 750 m T	B=1000 m T
0	1793.56	1797.3	1795.76	1794.43	1794.6
120	1770.12	1774.56	1775.39	1775.76	1775.62
240	1757.98	1770.45	1769.42	1770.55	1769.34
360	1730.86	1741.22	1743.95	1743.18	1744.02
420	1664.47	1680.44	1690.13	1693.64	1695.33
