# Supplementary material for: Spectroscopic (UV/VIS, Raman) and Electrophoresis Study of Cytosine-Guanine Oligonucleotide DNA Influenced by Magnetic Field
Source: PLoS One. 2016 Mar 21;11(3):e0149488. doi: 10.1371/journal.pone.0149488 (PMC4801395; doi:10.1371/journal.pone.0149488)
Supplement: S6 Text — (TXT) [file pone.0149488.s007.txt]

Time (s)	Temperature ( oC)
	B= 00 m T	B= 250 m T	B= 500 m T	B= 750 m T	B=1000 m T
0	24	24	24	24	24
120	24.5	24.6	24.3	24.4	24.5
240	24.8	24.9	25.1	25	25.1
360	25.7	25.8	25.7	25.8	25.9
420	26.1	26.1	26.1	26.1	26.3
